# Supplementary material for: Relationship Between Mean Vancomycin Trough Concentration and Mortality in Critically Ill Patients: A Multicenter Retrospective Study
Source: Front Pharmacol. 2021 Jul 19;12:690157. doi: 10.3389/fphar.2021.690157 (PMC8326564; doi:10.3389/fphar.2021.690157)
Supplement: Supplementary file 3 [file DataSheet1.CSV]

patientunitstayid	age	gender	ethnicity	BMI	apachescore	creatinineavg	CCl	ventilation	dialysis	vasopressor	vasodepressor	tumour	hepatic_failure	copd	heart_failure	diabetes	Gastrointestinal_Bleed	pancreatitis	burns	Pneumonia	sepsis	renal_failure	unitdischargestatus	hospitaldischargestatus	N	Mean	dosage_sum	drugstartoffset	drugstopoffset	frequency
3194242	61	Male	African American	23.0241051862673	51	.0975	886.780626780627	1	0	0	1	0	0	0	0	0	0	0	0	0	1	0	0	0	2	13.45
2753372	58	Male	Caucasian	21.7009959257583	86	.133333333333333	655.145833333333	1	0	0	0	0	0	0	0	1	0	0	0	0	1	0	0	0	2	20.45
3185697	19	Female	African American	16.8000304831581	30	.11625	637.382317801673	1	0	1	0	0	0	0	0	0	1	0	0	0	0	0	0	1	2	10.6
3185958	22	Male	African American	26.6542253235425	54	.188	572.739361702128	0	0	0	0	0	0	0	0	0	0	0	0	0	1	0	0	0	3	14.1666666666667
3171638	37	Female	Native American	32.5259515570934	42	.236923076923077	567.577561327561	1	0	0	0	1	0	0	0	0	0	0	0	0	0	0	0	0	5	16.7
2691120	29	Female	Caucasian	44.593619367928	48	.357	509.138655462185	1	0	0	0	0	0	0	0	0	0	0	0	0	0	0	0	0	2	16.55
237458	37	Female	Caucasian	69.8973779405691	28	.52	508.397435897436	0	0	0	1	0	0	0	0	0	0	0	0	0	0	0	0	0	4	10.5	24250	3948	12835	17
3161419	20	Male	Caucasian	57.1525577184246	67	.68875	488.808227465215	1	0	0	1	0	0	0	0	0	0	0	0	0	1	0	0	0	2	5.25
537832	26	Male	Hispanic	54.1360025664475	37	.587777777777778	487.301512287335	1	0	0	1	0	0	0	0	0	0	0	0	1	0	0	0	0	3	12.9666666666667	13000	1508	6986	11
2719855	76	Female	Caucasian	32.4258777643127	46	.158421052631579	481.02473237357	0	0	0	0	1	0	0	0	0	0	0	0	0	0	0	0	0	3	12.2333333333333
736422	29	Female	African American	64.6530612244898	33	.658	463.905775075988	0	0	0	1	0	0	0	0	0	0	0	0	0	0	0	0	0	4	11.25	24000	486	12400	24
3195624	22	Male	African American	26.6975308641975	70	.310576923076923	456.453388372893	0	0	0	1	0	0	0	0	0	1	0	0	0	0	0	0	0	2	18.85
1032978	34	Female	Caucasian	30.2251866180829	70	.329387755102041	451.426752030842	0	0	1	1	1	0	0	0	0	0	0	0	0	1	0	0	0	2	21.05
706718	60	Female	Caucasian	75.5881656804734	57	.491666666666667	451.073446327684	0	0	0	1	0	0	0	0	0	0	0	0	0	1	0	0	0	4	18.775	7500	98	6231	5
3168456	26	Male	Hispanic	60.5984092917561	88	.6975	435.84229390681	1	0	0	0	0	0	0	0	0	0	0	0	0	0	0	1	1	3	18.0666666666667
1853487	50	Female	Other/Unknown	33.0114604564135	74	.28875	427.705627705628	1	0	0	1	0	0	0	0	0	0	0	0	1	0	0	0	0	6	18.6333333333333	26250	16649	39808	24
2405862	32	Female	Caucasian	36.3143583430024	27	.407857142857143	422.206654991243	0	0	0	0	0	0	0	0	1	0	0	0	0	0	0	0	0	2	7.45
2742715	61	Female	Hispanic	23.223479467267	34	.16	421.059027777778	1	0	0	0	0	0	0	0	0	0	0	0	0	0	0	0	0	2	14.9
3172043	29	Male	Caucasian	84.7750865051903	50	.906666666666667	416.590073529412	1	0	0	0	0	0	0	0	0	0	0	0	0	0	0	0	0	2	10.8
2890935	20	Female	Other/Unknown	20.1775551480097	82	.220875	415.016034710432	1	0	1	0	0	0	0	0	1	0	0	0	0	0	0	0	0	5	11.74
291063	29	Female	Caucasian	50.753338372386	46	.475	408.622807017544	1	0	0	1	0	0	0	0	0	0	0	0	0	1	0	0	0	3	14.2666666666667	1250	248	895	1
1179273	30	Female	Caucasian	44.19090470834	31	.538571428571428	396.290156203949	1	0	0	0	0	0	0	0	0	0	0	0	0	0	0	0	0	2	16.05
3044743	60	Male	Caucasian	19.2512288352319	54	.18125	394.789272030651	0	0	1	1	1	0	0	0	0	0	0	0	1	1	0	0	0	8	18.7625	2600	164	8036	13
1818796	58	Male	African American	26.2463111828907	85	.29875	392.654579265458	1	0	1	0	0	0	1	0	0	0	0	0	0	0	0	0	0	2	13.65	26500	551	14891	18
492392	57	Male	Hispanic	33.662707051633	67	.295	392.335216572505	0	0	0	1	0	0	0	0	1	0	0	0	0	1	0	0	0	3	13.6666666666667
2777059	25	Female	Hispanic	37.8011011915057	38	.370576923076923	390.925733725422	1	0	1	0	1	0	0	0	0	0	0	0	0	0	0	0	0	3	5.3
1588568	34	Male	Caucasian	63.7656657158264	25	.785	388.760438782732	1	0	0	0	0	0	0	0	0	0	0	0	0	0	0	0	0	3	9.66666666666667	11000	2195	7614	11
503949	30	Male	Other/Unknown	38.8359032920418	23	.44375	387.323943661972	1	0	0	0	0	0	0	0	1	0	0	0	0	0	0	0	0	2	6.4
3162003	34	Female	African American	26.6542253235425	39	.249833333333333	387.158105403603	1	0	1	1	0	0	0	0	0	0	0	0	0	1	0	0	0	6	15.2166666666667
834837	27	Female	Hispanic	26.4221453287197	49	.314285714285714	381.317929292929	0	0	0	0	0	0	0	0	1	0	0	0	0	0	0	0	0	3	10.5	21000	1808	8608	14
1708878	26	Male	Caucasian	33.1452118606109	52	.469	374.733475479744	0	0	0	0	0	0	0	0	0	0	0	0	0	1	0	0	0	2	12.45
1073600	19	Male	African American	31.8805371338553	48	.391666666666667	372.868794326241	1	0	0	0	0	0	0	0	0	0	0	0	0	1	0	0	0	7	14.6428571428571	3200	2657	4389	4
2715209	30	Female	Caucasian	31.7704777421389	53	.358235294117647	369.325852946543	1	0	0	0	1	0	0	0	0	0	0	0	0	0	0	0	0	2	14.2
2879179	26	Female	Caucasian	22.3337950138504	94	.221818181818182	368.319672131148	1	0	0	0	0	0	0	0	0	0	0	0	1	0	0	0	0	4	16.6
2356651	23	Female	African American	36.7156044879375	36	.366666666666667	365.625	1	0	0	0	0	0	0	0	0	0	0	0	1	0	0	0	0	6	21.5166666666667	3000	8515	19016	3
2343653	47	Male	Caucasian	50.2336495315474	74	.587619047619047	358.955632090762	1	0	0	0	0	0	0	0	0	0	0	0	1	0	0	0	0	4	17.9	44750	150	15030	30
1104362	18	Male	African American	34.7660339874896	25	.620588235294118	353.584781463928	1	0	0	1	0	0	0	0	0	0	0	0	0	0	0	0	0	8	13.925	40000	2685	28473	20
1634507	34	Male	Caucasian	66.6591217745586	51	.98125	353.483368719038	0	0	0	0	0	0	0	0	0	0	0	0	0	0	0	0	0	2	15.15
1721179	38	Female	Caucasian	52.4061476442429	84	.525	350.793650793651	1	0	0	1	0	0	0	0	0	0	0	0	0	1	0	0	0	3	18.1666666666667	25500	216	12510	15
3165466	25	Female	African American	38.4876543209877	26	.573111111111111	347.530535091121	1	0	1	1	0	0	0	0	0	0	0	0	0	0	0	0	0	2	16.3
3331892	35	Male	Other/Unknown	33.3422889068	76	.508181818181818	347.234645199762	1	0	0	0	0	0	0	0	0	0	0	0	0	0	0	0	0	2	10.4
2425141	35	Female	Caucasian	39.8800765101131	66	.453	344.462840323767	0	0	1	0	0	0	0	0	0	1	0	0	0	0	0	0	0	2	9.95	16250	5523	11147	10
3053511	25	Female	Caucasian	53.6800643160522	30	.6	342.87037037037	1	0	0	0	0	0	0	1	0	0	0	0	1	0	0	0	0	3	15
1490545	48	Male	African American	53.3863961755927	91	.825	340.740740740741	1	0	0	1	0	0	0	1	1	0	0	0	0	1	0	0	0	2	11.25	21000	415	8171	14
1704754	26	Male	Caucasian	41.1728395061728	56	.622333333333333	339.394750937333	1	0	0	1	0	0	0	0	0	0	0	0	0	0	0	0	0	2	10.35
463675	24	Male	Hispanic	34.9494583322079	34	.514285714285714	336.453703703704	1	0	0	1	0	0	0	0	0	0	0	0	0	0	0	0	0	2	10.05
1344009	52	Female	Hispanic	48.1111822188333	84	.465714285714286	333.824130879346	1	0	0	1	0	0	0	0	0	0	0	0	0	0	0	0	0	2	14.35	12750	1443	8634	8
967061	37	Male	African American	47.0208940417881	22	.739875	329.934110491637	1	0	1	0	0	0	0	0	0	0	0	0	0	0	0	0	0	4	12.025
227115	31	Female	African American	61.71875	45	.74	323.235735735736	0	0	0	1	0	0	0	0	0	0	0	0	0	0	0	0	0	2	5.6	10250	1661	7218	7
1713243	34	Male	Caucasian	37.9778393351801	23	.624444444444445	323.233985765124	0	0	0	1	0	0	0	0	0	0	0	0	0	0	0	0	0	7	25.7428571428571
714462	18	Female	Hispanic	46.0093490304709	40	.557777777777778	322.923306772908	0	0	0	0	0	0	0	0	0	0	0	0	0	1	0	0	0	3	20.3	17250	1884	11202	15
3182284	40	Male	Caucasian	46.1091249289986	38	.595555555555556	321.828358208955	0	0	0	0	0	0	0	0	0	0	0	0	0	0	0	0	0	3	18.8666666666667
968183	36	Female	Hispanic	43.3358528596624	75	.4825	321.81922855498	0	0	1	0	0	0	0	0	0	0	0	0	0	0	0	0	0	2	19.1	8750	52	4001	5
1753748	34	Male	Caucasian	27.6610889617502	60	.378571428571429	320.833333333333	1	0	0	0	0	1	0	0	0	0	0	0	1	1	0	0	0	2	10.45
3167988	52	Female	Caucasian	40.4844290657439	44	.445833333333333	320.747663551402	1	0	0	1	0	0	0	0	0	0	0	0	0	0	0	0	0	5	18.34
1450888	43	Male	African American	72.02216066482	35	1.09909090909091	318.697729988053	1	0	0	1	0	0	0	0	0	0	0	0	0	0	0	0	0	2	13.8	21000	543	9249	14
1122552	35	Male	Caucasian	33.5632595777718	43	.518811881188119	315.946246819339	1	0	0	1	0	0	0	0	0	0	0	0	0	0	0	0	0	2	10.3	8750	16065	18783	5
2732237	34	Male	Caucasian	25.8505449569811	99	.359333333333334	315.885899814471	0	0	1	0	0	0	0	0	0	1	0	0	0	0	0	0	0	6	11.5166666666667
3176697	23	Male	Caucasian	35.9910409993328	38	.602222222222222	315.705719557196	1	0	0	1	0	0	0	0	0	0	0	0	0	0	0	0	0	2	13.35	10000	8328	10801	5
1721720	32	Male	Other/Unknown	30.6873394432704	70	.411428571428571	314.270833333333	1	0	0	1	0	0	0	0	0	0	0	0	1	1	0	0	0	3	15.8333333333333	21000	162	8351	15
1825861	38	Male	African American	25.4640108646446	75	.410740740740741	310.414788097385	0	0	0	0	0	0	0	0	0	0	0	0	0	1	0	0	0	2	12.1	10000	686	6498	8
1838923	63	Female	Caucasian	60.923732958577	28	.4875	310.413105413105	0	0	0	0	0	0	0	1	0	0	0	0	0	1	0	0	0	3	8.66666666666667	24000	772	14191	12
1331571	33	Male	African American	34.8637053565016	40	.56	309.164186507937	1	0	0	1	0	0	0	0	0	0	0	0	0	0	0	0	0	2	10	25000	693	10446	20
2745286	19	Male	Caucasian	30.5568130375736	114	.588846153846154	308.229915088178	1	0	0	0	0	0	0	0	0	0	0	0	0	0	0	0	0	5	11.78
2645907	42	Female	Caucasian	53.7456696215168	38	.65	306.773504273504	1	0	0	0	0	0	0	0	0	0	0	0	0	1	0	0	0	2	9
344273	59	Male	African American	42.4400181077411	52	.556363636363636	303.308823529412	1	0	0	0	0	0	0	0	0	0	0	0	0	0	0	0	0	3	18.2
1575355	22	Female	Caucasian	37.1098631457289	54	.58625	300.521203506278	1	0	0	0	0	0	0	0	0	0	0	0	1	0	0	0	0	3	13.6666666666667	25500	98	18601	21
1557090	31	Female	Caucasian	44.2910333162372	36	.59	300.468455743879	0	0	0	0	0	0	0	0	0	0	0	0	1	1	0	0	0	3	11	15250	467	7356	10
2979748	52	Female	Other/Unknown	56.1301268103787	41	.601818181818182	297.321248741188	0	0	0	1	0	0	0	0	0	0	0	0	0	0	0	0	0	3	10.9666666666667
2638527	23	Male	Caucasian	39.8990252902822	90	.653333333333333	295.982142857143	1	0	0	0	0	0	0	0	0	0	0	0	0	0	0	0	1	2	11.5
1061802	57	Male	African American	48.2715251144788	70	.597222222222222	294.553488372093	0	0	0	1	0	0	0	0	0	0	0	0	0	1	0	0	0	4	20.35
1589627	60	Female	Caucasian	65.5855267039755	71	.656428571428571	293.507435618426	1	0	0	1	0	0	0	0	0	0	0	0	0	1	0	0	0	2	18.5
1065780	54	Female	Caucasian	60.5202750041296	118	.698	290.910538045209	1	0	1	1	0	0	0	0	0	0	0	0	0	0	0	1	1	2	26.85	5000	704	4404	5
978941	32	Male	Caucasian	52.657049758544	16	.632857142857143	289.875846501129	0	0	1	1	0	0	0	0	0	0	0	0	0	0	0	0	0	3	9	25750	3601	16924	16
2645629	51	Female	Caucasian	34.4033446712018	31	.414285714285714	289.718869731801	0	0	0	1	0	0	0	0	1	0	0	0	0	1	0	0	0	2	8
1092809	62	Male	Caucasian	44.7908268386634	37	.561111111111111	289.60396039604	1	0	0	1	0	0	0	0	0	0	0	0	0	0	0	0	0	2	9.85	15250	5150	10552	8
3243094	18	Male	Caucasian	32.9481132335046	51	.525714285714286	289.469127415459	1	0	0	0	0	0	0	0	0	0	0	0	1	0	0	0	0	2	14.05
1783646	37	Female	Other/Unknown	52.755135096069	77	.710909090909091	289.367362887184	1	0	1	0	0	0	0	0	0	0	0	0	0	0	0	0	0	2	7.65	37500	10231	27383	22
422617	27	Male	Caucasian	31.4409517707924	62	.622380952380952	287.723476154042	1	0	0	0	0	0	0	0	0	1	1	0	0	0	0	0	0	7	20.5014285714286
3001437	49	Female	Caucasian	46.328125	49	.522222222222222	287.037234042553	0	0	0	0	0	0	0	0	0	1	0	0	0	1	1	0	0	3	14.5
1771785	58	Female	Caucasian	68.5876034257512	40	.75	287	0	0	0	0	0	0	0	0	1	0	0	0	0	1	0	0	0	2	17.95
1065873	39	Male	Caucasian	25.1014439790218	53	.4	286.166666666667	0	0	0	0	0	0	0	0	0	0	0	0	0	0	0	0	0	6	13.3	7000	1246	4528	7
709995	39	Female	Caucasian	27.8509257001884	63	.338333333333333	286.083743842364	1	0	0	0	0	0	0	0	0	0	0	0	1	0	0	0	0	2	6.35	14500	1504	8318	11
1099256	47	Female	Caucasian	57.6366619009917	37	.74	282.595720720721	1	0	0	0	0	0	0	0	0	0	0	0	0	0	0	0	0	3	18.0666666666667	1750	4434	4584	1
447200	48	Female	Hispanic	26.0593184135429	34	.3325	281.303258145363	0	0	0	0	1	0	0	0	1	1	0	0	0	0	0	0	0	4	9.225
2672126	36	Female	Caucasian	23.4741459898564	42	.350769230769231	280.019493177388	0	0	0	0	0	0	0	0	0	0	0	0	1	1	0	0	0	3	6.56666666666667
1091403	58	Female	Caucasian	40.1171875	50	.422222222222222	277.019736842105	1	0	1	0	0	0	0	0	0	1	0	0	0	1	0	0	0	3	24.1333333333333
973876	41	Female	Caucasian	49.2307692307692	64	.65	275	1	0	0	0	0	0	0	0	0	0	0	0	1	0	0	0	0	2	16.7
2763773	32	Female	Caucasian	36.2959222320414	49	.6275	274.900398406375	1	0	0	0	0	0	0	0	0	0	0	0	1	0	0	0	0	2	15.5
1081653	43	Male	African American	38.7685761644101	69	.534	274.742509363296	1	1	1	1	0	0	0	0	0	0	0	0	0	0	0	0	0	6	15.1333333333333	19500	14663	72028	11
387711	34	Female	African American	44.8200113378685	100	.678125	274.63389656938	1	0	0	0	0	0	0	0	1	0	0	0	0	0	0	0	0	2	25.15
811230	47	Female	Other/Unknown	40.8763311699953	69	.537586206896552	273.909557408595	1	0	0	1	0	0	0	0	0	0	0	0	0	0	0	0	0	3	11.8	27750	6484	20473	27
3007837	34	Male	Caucasian	31.4409517707924	22	.614285714285714	273.456718346253	1	0	0	0	0	0	0	0	0	0	0	0	1	0	0	0	0	3	14.7333333333333
2715793	47	Male	Caucasian	34.339633909642	52	.543333333333333	273.389570552147	1	0	0	0	0	0	0	0	0	0	0	0	1	1	0	0	0	4	18.075
2845037	47	Female	Hispanic	24.0955204425291	39	.33	273.207070707071	0	0	0	0	0	0	0	0	1	0	0	0	0	0	0	0	0	2	8.25
3037974	47	Male	Caucasian	48.3198376725359	50	.807021276595745	273.051454433606	1	0	0	1	0	0	0	1	0	0	0	0	0	0	0	0	0	4	13.125	6900	1925	36829	15
3113833	57	Female	Caucasian	28.8213214235463	34	.3225	272.377260981912	1	0	0	0	0	0	1	0	0	0	0	0	1	1	0	0	0	2	12.4	1700	1262	7065	8
1117239	51	Female	Caucasian	41.9688080483421	49	.457142857142857	272.292100694444	1	0	0	0	0	0	0	0	0	0	0	0	0	1	0	0	0	2	9.7	10500	5320	8505	6
2590587	25	Female	Caucasian	43.2890868695293	35	.74	270.664414414414	1	0	0	0	0	0	0	0	0	0	0	0	1	1	0	0	0	2	13
1146198	25	Female	Caucasian	35.2457397877109	63	.603409090909091	270.258422264072	1	0	0	1	0	0	0	0	0	0	0	0	1	0	0	1	1	4	14.525
975719	47	Female	Caucasian	24.7569939584324	46	.275	270.075757575758	0	0	0	0	0	0	0	0	1	0	0	0	0	1	0	0	0	3	5.93333333333333
2863679	26	Female	Other/Unknown	30.4104335615848	55	.532222222222222	269.827766179541	1	0	0	0	0	0	0	0	0	0	0	0	0	0	0	0	0	2	10.4
2014504	62	Female	Caucasian	68.4318576617361	72	.82	269.644308943089	1	0	1	1	0	0	1	0	0	0	0	0	1	0	0	0	0	2	28.6
1722563	20	Male	African American	38.5919139185217	57	.759230769230769	267.814927389395	0	0	0	1	1	0	0	0	0	0	0	0	1	1	0	0	0	3	10.4333333333333	21000	5003	13893	12
3042383	31	Male	Caucasian	27.5204632041917	46	.493333333333333	266.976351351351	1	0	1	1	0	0	0	0	0	0	0	0	0	0	1	0	0	2	9.2	500	5662	7063	2
3005349	28	Male	African American	34.6310547759167	24	.714444444444444	266.500777604977	0	0	0	0	0	0	0	0	0	0	0	0	1	1	0	0	0	2	7.25
2468175	18	Female	Caucasian	21.1267313908708	100	.39	265.897435897436	1	0	0	1	0	0	0	0	0	0	0	0	0	0	0	0	0	2	11.95
1808143	43	Female	Caucasian	36.8094674556213	52	.4932	265.510948905109	1	0	1	1	0	0	0	0	0	0	0	0	0	1	1	0	0	2	18.45	3000	0	10292	3
3039893	57	Male	Caucasian	30.4765053974552	90	.480851063829787	265.149090462144	1	0	1	1	0	0	0	0	0	0	0	0	1	1	0	0	0	4	20.275	5250	292	40926	12
1250913	24	Male	African American	23.2708236222166	74	.395	264.711673699016	0	0	0	1	0	0	0	0	0	0	0	0	0	0	0	0	0	4	11.175	13750	1162	14149	16
1073809	55	Male	Caucasian	28.2933454051607	39	.446363636363636	264.482914686581	1	0	0	0	0	0	0	0	0	0	0	0	1	0	0	0	0	6	15.75
1858121	25	Female	Other/Unknown	23.90625	36	.37	264.189189189189	0	0	0	0	0	0	0	0	1	0	0	0	0	1	0	0	0	2	7.35	6000	2356	5302	4
1852171	73	Female	Other/Unknown	61.6519080319955	72	.576	263.334297839506	1	0	0	0	0	0	0	0	0	0	0	0	0	0	0	0	0	3	20.2666666666667	5500	4184	12563	5
953179	23	Female	African American	25.7785467128028	34	.460666666666667	262.798480463097	1	0	1	1	0	0	0	0	0	0	0	0	1	1	0	0	0	3	17.1666666666667	27750	2673	20386	22
1343469	35	Male	Caucasian	58.3401569453784	29	.938148148148148	262.707264113699	1	0	0	0	0	0	0	0	0	0	0	0	0	0	0	0	0	2	19.25
1641466	62	Male	Caucasian	46.0482103725347	41	.65	262.666666666667	0	0	0	1	0	0	0	0	0	0	0	0	0	0	0	0	0	2	22.6	2000	5408	6367	1
2823948	65	Male	Other/Unknown	47.4554748073457	88	.635294117647059	260.296103395062	1	0	0	0	0	0	0	0	1	0	0	0	1	1	0	0	0	4	14.725
3156970	50	Female	Caucasian	34.0084212316233	35	.472666666666667	260.225669957687	1	0	0	0	0	0	1	0	0	0	0	0	0	0	0	0	0	3	9.26666666666667
2693888	40	Male	Caucasian	24.3888242878527	27	.411764705882353	260.059523809524	1	0	1	0	0	0	0	0	0	0	0	0	0	0	0	0	0	3	9.7
3059560	45	Male	Caucasian	63.2654326533143	61	1.01678571428571	259.532451313273	1	0	0	0	0	0	0	0	0	0	0	0	0	0	0	0	0	5	16.4	9750	4361	18446	23
340437	28	Female	Caucasian	41.3671875	56	.635	259.422572178478	1	0	0	0	0	0	0	0	0	0	0	0	1	0	0	0	0	8	16.8
966551	30	Male	Caucasian	25.4398212875626	25	.488571428571429	258.60542560104	0	0	1	0	0	0	0	0	0	0	0	0	0	0	0	0	0	2	8.4	9000	1879	5679	6
3209507	36	Male	Caucasian	43.0521269205804	38	.760526315789474	258.490580545944	1	0	1	1	0	0	0	0	0	1	0	0	0	1	1	0	0	2	17.35
3050389	54	Female	Caucasian	54.5773894264161	47	.732	257.980418943534	0	0	0	0	0	0	0	0	0	0	0	0	0	1	0	0	0	2	12.3	400	296	2017	2
2671457	49	Male	Caucasian	29.8197779895709	107	.50344262295082	257.325473063425	1	0	1	0	0	0	0	0	0	0	0	0	1	1	0	1	1	9	13.7111111111111
968268	69	Female	Caucasian	25.5301102318181	72	.267142857142857	256.87930778372	0	0	1	1	0	0	0	0	0	0	0	0	0	0	0	0	0	2	13.15	4500	4450	6936	3
1118086	29	Male	Caucasian	29.6751353602666	50	.686486486486486	256.013779527559	1	0	0	0	0	0	0	0	0	0	0	0	0	0	0	0	0	13	15.8307692307692	96500	6115	34591	49
3127447	22	Female	African American	23.046875	51	.377777777777778	255.955882352941	1	0	1	0	0	0	0	0	0	0	0	0	0	0	0	0	0	4	14.225	6800	8868	22305	20
381355	56	Male	Caucasian	31.3444294149954	82	.62	255.913978494624	1	0	0	0	0	0	0	0	1	0	0	0	0	0	0	0	0	2	11.7
958466	40	Female	Caucasian	33.9054747654468	53	.456538461538462	255.546194889076	0	0	0	1	0	0	0	0	0	0	0	0	0	1	0	0	0	6	17.4666666666667	49500	543	39140	50
3331141	42	Female	Other/Unknown	24.0177678529553	55	.338333333333333	255.459770114943	1	0	0	0	1	0	0	0	0	0	0	0	0	0	0	0	0	2	10.75
265546	63	Female	Caucasian	43.9884472645465	58	.48695652173913	255.415798611111	1	0	0	1	0	0	0	0	1	0	0	0	0	0	0	0	0	3	12.9333333333333
2744175	29	Female	Caucasian	37.2428901781005	34	.554166666666667	255.383458646616	0	0	0	0	0	0	0	0	0	0	0	0	0	0	0	0	0	5	15.52
2720810	42	Female	Caucasian	31.7278602177865	41	.52	255.208333333333	0	0	0	0	0	0	0	0	1	0	0	0	0	0	0	0	0	4	13.125
975867	53	Male	African American	32.882533724775	106	.521186440677966	255.027100271003	1	0	1	1	0	0	0	0	0	0	0	0	1	0	0	0	0	14	13.5857142857143	130000	1643	89313	84
1028557	31	Female	African American	37.6171875	26	.571666666666667	255.021865889213	0	0	0	0	0	0	0	0	0	0	0	0	0	0	0	0	0	11	19.4
1055742	25	Female	Caucasian	28.4210212063012	65	.4475	254.841713221602	0	0	0	0	0	0	0	0	0	0	0	0	0	1	0	0	0	2	12.5	6000	3381	5681	6
969803	41	Male	Caucasian	31.3068993484926	38	.534	254.838483146067	1	0	0	0	0	0	0	0	0	0	0	0	1	0	0	0	0	2	9.95	13500	4426	9004	9
2254394	18	Male	Caucasian	27.6469940694983	80	.581153846153846	254.82829619825	1	0	1	1	0	0	0	0	0	0	0	0	0	0	0	0	0	2	8.5
966734	39	Male	Caucasian	30.4812854523668	94	.530909090909091	254.604166666667	1	0	1	1	0	0	0	0	0	0	0	0	0	0	0	1	1	4	12.9
1814108	49	Male	Caucasian	62.9074178150731	22	1.01545454545455	254.531607480354	0	0	0	0	0	0	0	0	0	0	0	0	0	1	1	0	0	3	20.7666666666667	20000	595	17383	10
1635534	54	Female	Caucasian	70.2665422532354	36	.813333333333333	254.357923497268	0	0	0	1	0	0	0	0	0	0	0	0	0	1	0	0	0	2	17.05
1965562	36	Male	Caucasian	35.5352034439209	89	.620188679245283	254.331203731873	1	0	1	1	0	0	0	0	0	0	0	0	0	0	0	1	1	4	14.475	21750	5374	13954	11
1158068	21	Male	Caucasian	31.4956972402462	90	.723	254.203165821423	1	0	0	0	0	0	0	0	0	0	0	0	0	0	0	0	0	3	17.4
3352986	19	Female	Caucasian	22.3889336667562	31	.344193548387097	253.89461626575	1	0	1	1	0	0	0	0	0	0	0	0	0	0	0	0	0	2	11.9	500	2520	3999	2
979455	54	Male	Caucasian	34.6852823561155	74	.561666666666667	253.597922848665	1	0	1	0	0	0	0	0	0	0	0	0	1	0	0	0	0	2	7.25	4500	2970	4787	3
3010948	51	Male	Other/Unknown	41.2526332183541	61	.675714285714286	252.448907681466	1	0	0	0	1	0	1	1	0	0	0	0	1	0	1	0	0	3	14
3353015	19	Male	African American	36.6864639054722	53	.666206896551724	252.257303887739	0	0	0	0	0	0	0	0	0	1	0	0	0	0	0	0	0	2	10.5
2704556	63	Male	Caucasian	23.9145699816545	75	.339444444444444	252.045826513912	1	0	0	0	0	0	0	0	0	0	0	0	0	0	0	0	0	2	9.95
3188813	26	Male	Caucasian	24.4078079875262	83	.514	251.51588845655	1	0	0	0	0	0	0	0	0	1	0	0	0	0	0	0	0	5	13.16
681766	28	Male	Caucasian	23.8884409806205	51	.495555555555556	251.121076233184	1	0	1	0	0	0	0	0	1	0	1	0	0	0	0	0	0	2	9.45	16000	1310	7160	12
3132859	49	Female	Caucasian	36.2414201183432	107	.482352941176471	250.758638211382	1	0	0	0	0	0	0	0	0	0	0	0	0	1	0	0	1	2	10.2
1834594	25	Female	African American	23.5475437411254	59	.36	250.675154320988	1	0	0	0	0	0	0	0	0	0	0	0	1	1	0	0	0	2	4.95
1099591	48	Female	Caucasian	32.368873034747	39	.5	250.444444444444	1	0	0	0	0	0	1	0	0	0	0	0	0	0	0	0	0	3	15.1666666666667
1646481	30	Male	Caucasian	22.1052631578947	34	.4875	250.08547008547	0	0	0	0	0	0	0	0	0	0	0	0	0	0	0	0	0	2	16.55
3126066	27	Male	Caucasian	34.9750585981698	99	.734285714285714	250.072957198444	1	0	1	1	0	0	0	0	0	0	0	0	0	0	0	0	0	5	10.4	23500	5980	14735	14
1259095	34	Male	Caucasian	30.4117452394447	71	.721428571428571	249.986248624863	0	0	0	0	0	0	0	0	0	0	1	0	0	0	0	0	0	2	14.2	32000	9997	21099	18
1128517	57	Male	Caucasian	29.5449570490978	48	.430769230769231	249.946924603175	1	0	0	0	0	0	0	0	0	0	0	0	0	0	0	0	0	2	20.45	6500	5509	21349	5
860679	52	Female	Caucasian	46.2087711469025	73	.558214285714286	249.386507428734	1	0	1	1	0	0	0	0	0	0	0	0	1	1	0	0	0	4	19.2	7500	35072	43038	5
2485496	52	Female	Caucasian	33.7011841773747	50	.41	249.214092140921	1	0	0	1	0	0	0	0	0	0	0	0	0	0	0	0	0	2	9.1	1750	2701	3716	1
3345756	46	Male	Caucasian	44.6751923947488	73	.827333333333333	249.17069567553	1	0	1	1	0	0	0	0	0	1	0	0	0	0	0	0	0	6	15.65	19500	4166	31387	39
2766996	44	Female	Caucasian	51.9031141868512	35	.803333333333333	248.96265560166	1	0	0	0	0	0	0	0	1	0	0	0	0	1	0	0	0	2	10.95
2437769	51	Female	Caucasian	49.9302773753476	69	.677666666666667	248.255861616658	1	0	1	1	0	0	0	0	0	0	0	0	0	0	0	0	0	2	7.75	11750	1476	11513	7
1478992	54	Female	Caucasian	25.6313749106101	42	.327727272727273	248.199260286639	1	0	0	1	0	0	0	0	0	0	0	0	0	0	0	0	1	2	8.25	2000	35343	36536	2
1088266	35	Male	Caucasian	33.2746227622633	55	.535365853658537	247.066249050873	1	0	1	1	0	0	0	0	0	0	0	0	0	0	0	0	0	2	15.3
277066	31	Male	Native American	32.2635451613992	26	.68	246.897467320261	1	0	0	0	0	0	0	0	1	0	0	0	0	1	0	0	0	2	19.55	4000	4979	7002	2
930079	50	Female	African American	26.078971533517	62	.36	246.527777777778	1	0	0	1	0	0	0	0	0	0	0	0	0	1	0	0	0	4	15.5	19500	570	10489	17
1004045	51	Female	Caucasian	35.6426821118289	60	.501538461538461	246.463871847307	1	0	1	0	0	0	0	0	0	0	0	0	1	1	1	0	0	2	12.5
3191121	30	Male	Caucasian	38.3596821591179	35	.774137931034483	246.098119277407	1	0	0	1	0	0	0	0	0	0	0	0	0	0	0	0	0	2	29.85	66000	15049	39630	33
1576641	44	Male	Caucasian	35.8683370427965	35	.616666666666667	245.167567567568	1	0	0	1	0	0	0	0	0	0	0	1	0	0	0	0	0	2	13.5	1500	8371	9150	1
2684340	45	Male	Other/Unknown	31.3878731009216	47	.565333333333333	245.061910377358	0	0	0	0	0	0	0	0	0	0	0	0	0	0	0	0	0	3	10.1333333333333
1021445	29	Female	Asian	44.2122275235191	17	.5072	243.469045741325	0	0	1	1	0	0	0	0	0	0	0	0	0	0	0	0	0	2	10.1
3107319	55	Male	Caucasian	47.9551979512122	44	.737142857142857	242.791774332472	0	0	0	1	0	0	0	0	1	0	0	0	0	1	0	0	0	2	11.7	7000	430	4478	5
2481801	40	Male	Caucasian	37.7752122625476	136	.702777777777778	242.687747035573	1	0	1	1	0	0	0	0	0	0	0	0	1	0	0	0	0	4	16.025	27250	131	18611	18
312192	49	Female	Caucasian	29.6296296296296	64	.383636363636364	242.145537124803	1	0	0	0	0	0	0	0	0	0	0	0	1	1	0	0	0	4	17.2075
979907	84	Female	Caucasian	23.8266605565469	57	.19	241.888888888889	1	0	1	0	0	0	0	0	0	0	0	0	0	0	0	0	0	3	14.6	500	12332	12767	1
207489	41	Female	Caucasian	44.7871000251953	107	.6325	241.521739130435	0	0	1	1	0	0	0	0	0	0	0	0	0	0	0	0	0	2	11.35	13500	10826	16899	9
1055411	32	Male	Caucasian	29.0123456790123	51	.584444444444444	241.254752851711	1	0	0	0	0	0	0	0	0	0	0	0	0	1	0	0	0	9	20.2888888888889
1274883	60	Male	Caucasian	38.227295389502	104	.48	241.203703703704	1	0	0	0	0	0	0	0	0	0	0	0	0	0	0	0	0	2	8.1	10500	702	5287	6
3194092	56	Male	Caucasian	54.8194973940968	59	.838571428571429	241.10448608745	1	0	0	1	0	0	0	0	0	0	0	0	0	0	0	0	0	4	15.575
1339245	60	Female	Caucasian	53.2934421654012	85	.69	241.062801932367	0	0	0	0	0	0	0	0	0	0	0	0	0	0	0	0	0	2	22.95	2000	1148	1403	1
196444	50	Female	Caucasian	55.5623637417186	33	.762222222222222	240.907434402332	0	0	0	1	0	0	0	0	1	1	0	0	0	0	0	0	0	6	13.75	65250	165	26630	38
1144668	66	Male	Caucasian	41.3747628281312	42	.542	240.826158261583	1	0	0	0	0	0	0	1	0	0	0	0	0	0	0	0	0	2	18.2
532311	53	Female	Hispanic	40.334983282164	49	.568870967741935	240.659436726207	1	0	0	1	0	0	0	0	1	0	0	0	0	0	0	0	0	2	18.4
2881177	38	Female	Caucasian	36.499225992438	49	.642857142857143	239.895185185185	0	0	0	0	0	0	0	0	1	0	0	0	0	1	0	0	0	2	11.4
2761498	32	Female	Caucasian	26.628921001817	37	.47	238.723404255319	0	0	1	0	0	0	0	0	0	0	0	0	0	0	0	0	0	2	9.35
785664	29	Male	Other/Unknown	38.9445719116049	101	.8375	237.462686567164	1	0	0	0	0	0	0	0	0	0	0	0	0	1	0	0	0	2	9.45	5750	742	3742	5
431457	49	Male	Caucasian	26.8169671421582	62	.546428571428571	237.313725490196	1	0	1	1	0	0	0	0	0	0	0	0	0	1	1	0	0	2	6.5
3192710	40	Male	Caucasian	28.4272447669384	102	.557307692307692	237.251744498121	1	0	0	1	0	0	0	0	0	0	0	0	0	0	0	0	0	4	11.6
202558	57	Male	Caucasian	48.619484994072	41	.7475	237.032701597919	0	0	0	1	0	0	0	0	1	1	0	0	0	0	0	0	0	2	7.25	12750	174	7938	9
974064	74	Male	Caucasian	28.47372070827	106	.338421052631579	237.007516848108	1	0	1	1	0	0	0	0	0	0	0	0	0	1	0	0	0	5	15.96	33250	75	20034	21
1680472	27	Female	African American	40.3946702648001	25	.635	236.7760279965	0	0	0	0	0	0	0	0	1	0	0	0	0	0	0	0	0	2	20.375	750	534	2829	3
1850651	40	Male	Other/Unknown	37.3665155963352	34	.733333333333333	236.742424242424	0	0	0	0	0	0	0	0	0	0	0	0	0	0	0	0	0	3	8.33333333333333
3348097	39	Female	African American	28.8927335640138	49	.495208333333333	236.530640863834	1	0	0	0	0	0	0	0	0	0	0	0	0	0	0	0	0	2	12.65
410537	61	Male	Caucasian	35.4375792586354	67	.506	236.141304347826	0	0	0	1	1	0	0	0	0	0	0	0	1	0	0	0	0	2	12.25
1578210	48	Male	Caucasian	26.6732114703435	83	.5525	236.013071895425	0	0	0	0	0	1	0	0	0	0	0	0	0	0	0	0	0	2	20	18000	318	6961	13
2809662	54	Female	Caucasian	81.0959884318958	44	.691176470588235	235.026004728132	1	0	0	0	0	0	0	0	1	0	0	0	0	0	0	0	0	3	16.8666666666667
1567390	58	Male	Caucasian	39.7101152359305	58	.626363636363636	234.718553459119	0	0	0	0	0	0	0	0	0	0	0	0	0	1	0	0	0	2	11.5
1125731	31	Female	Caucasian	22.7731864095501	46	.4	234.652777777778	1	0	0	0	0	0	0	0	0	0	0	0	0	1	0	0	0	3	12.9	3000	1000	2663	3
1083976	35	Female	Caucasian	31.0687226336335	23	.559375	234.63687150838	1	0	1	1	0	0	0	0	0	0	0	0	1	1	0	0	0	3	14.8666666666667	7000	4359	6288	4
2813716	58	Male	Caucasian	42.7174006297304	16	.69375	234.590590590591	1	0	0	0	0	0	1	0	0	0	0	0	0	0	0	0	0	4	17.575
1127247	25	Female	Caucasian	30.4833943001219	71	.484615384615385	233.346560846561	1	0	0	0	0	0	0	0	0	0	0	0	0	0	0	0	0	4	25.45	15000	154	16922	14
820527	64	Female	Caucasian	50.153638067746	144	.6	233.277777777778	1	1	1	1	0	0	0	0	0	0	0	0	0	1	0	1	1	5	20.8	21750	859	28570	20
613232	43	Female	Caucasian	27.8287319251548	64	.48	232.957175925926	1	0	1	1	0	0	0	0	0	0	0	0	0	0	0	0	0	4	12.65	5000	3900	5969	4
1084184	54	Male	Caucasian	21.458299315782	83	.33	231.649831649832	1	0	0	0	0	0	0	0	0	0	0	0	0	0	0	1	1	2	19.15
1808225	57	Female	African American	50.1066910531931	42	.655714285714286	231.183430162188	0	0	0	1	0	0	0	0	1	0	0	0	0	0	0	0	0	3	16.8666666666667	20000	555	9840	12
3133795	57	Female	Caucasian	39.6825396825397	98	.558571428571429	231.145211707872	1	0	0	0	0	0	0	0	1	0	0	0	0	0	0	0	0	3	14.3666666666667
1474992	26	Female	Caucasian	27.8125	15	.488	231.010928961749	1	0	0	0	0	0	0	0	0	0	0	0	0	0	0	0	0	2	10.4	13750	257	6536	12
1813029	62	Male	Other/Unknown	39.9900455548142	66	.61	230.874316939891	1	0	0	1	0	0	1	0	0	0	0	0	0	0	0	0	0	2	14.95	18000	7041	13828	9
991100	56	Male	Caucasian	46.2090099737413	51	.656315789473684	230.732424485432	1	0	0	1	0	0	0	0	0	0	0	0	0	0	0	0	0	2	10.65
2358315	30	Female	Caucasian	30.6873394432704	75	.572307692307692	230.111260454002	1	0	0	1	0	0	0	0	0	0	0	0	0	0	0	0	0	2	11.6	3750	10622	12862	3
3197443	54	Male	Caucasian	21.6450137042286	55	.307142857142857	229.444444444444	0	0	0	0	1	0	0	0	1	0	0	0	0	1	0	0	0	3	9.1	3000	3146	4749	3
1651966	56	Male	Caucasian	59.5155709342561	35	.8775	228.679962013295	1	0	0	1	0	0	0	0	0	1	0	0	0	0	0	0	0	5	15.692	6250	5830	35741	25
819936	23	Female	Caucasian	19.1430271771474	50	.274333333333333	228.645200486027	0	0	0	0	0	0	0	0	0	0	0	0	0	0	0	0	0	2	16.4	5000	171	4766	5
3199842	29	Male	Caucasian	20.8327622598065	25	.513333333333333	228.246753246753	0	0	0	0	0	0	0	0	0	0	0	0	0	0	0	0	0	2	8.2
266387	59	Female	Caucasian	24.4331849610445	62	.328571428571429	228.032608695652	1	0	1	0	0	0	0	0	0	0	0	0	0	0	0	0	0	2	12.4	2250	148	2598	3
1173081	21	Male	Caucasian	20.4564463799626	83	.482	228.02846934071	1	0	1	0	0	0	0	0	0	0	0	0	0	0	0	0	0	2	7.75
1063242	47	Male	Other/Unknown	31.9174107735971	47	.572121212121212	227.799920550847	0	0	1	1	0	0	0	0	0	0	0	0	0	0	0	1	1	3	16.8666666666667	6500	6840	19661	5
1151981	62	Female	Caucasian	28.4544554909255	32	.44	227.746212121212	0	0	0	0	0	0	0	0	0	0	0	0	1	0	0	0	0	3	16.4
1816967	30	Male	Other/Unknown	37.4201931835816	14	.685	227.493917274939	1	0	0	0	0	0	0	0	0	1	0	0	0	0	0	0	0	2	6.8	13250	12473	19261	8
3069790	57	Female	Caucasian	46.7074122384812	30	.665	227.435254803676	0	0	0	1	0	0	0	0	1	0	0	0	1	1	0	0	0	2	12.65
1855496	65	Male	Other/Unknown	24.3888242878527	99	.35375	227.031802120141	1	0	1	0	0	0	0	0	0	0	0	0	0	1	0	0	0	2	15.7
3190203	51	Female	Caucasian	25.8938775510204	42	.431764705882353	227.030161973963	0	0	0	1	1	0	0	0	0	0	0	0	0	1	0	0	0	2	12.2
2764999	51	Male	Caucasian	39.9187109885324	45	.6	226.62037037037	1	0	0	0	0	0	0	0	0	0	0	0	0	0	0	0	0	2	11.85
2817357	64	Female	Other/Unknown	33.8221214411691	77	.390909090909091	226.551679586563	1	0	0	0	0	0	0	0	0	0	0	0	0	1	0	0	0	2	5.55
3038044	50	Male	African American	32.7257211740939	80	.524	226.145038167939	1	0	0	1	0	0	0	1	0	0	0	0	1	1	0	0	0	2	15.3	2000	63	6589	6
406496	33	Male	Caucasian	25.9071946715322	101	.538571428571428	225.991379310345	1	1	0	0	0	0	0	0	0	0	0	0	0	0	0	0	0	2	13.25
2865568	31	Female	Caucasian	24.2758807409936	48	.5	225.872222222222	0	0	0	0	0	0	0	0	0	1	0	0	0	0	0	0	0	2	20.95
1314832	35	Male	Hispanic	20.3635962827481	58	.477142857142857	225.867015968064	0	0	0	1	0	0	0	0	0	0	0	0	0	0	0	0	0	2	12.65
2477642	35	Female	Other/Unknown	30.2575517806319	35	.469090909090909	225.702519379845	1	0	1	1	0	0	0	0	0	0	0	0	1	0	0	0	0	5	16.58	7000	17058	22157	7
1780581	44	Male	Caucasian	31.8580257981672	133	.578571428571429	225.61316872428	1	0	0	1	0	0	0	0	0	0	0	0	0	0	0	0	0	2	23.05	7500	162	6565	5
2747880	34	Male	Caucasian	26.0331160761325	69	.5225	225.412014885699	1	0	0	0	0	0	0	0	0	0	0	0	0	0	0	0	0	4	12.35
2715838	38	Male	Hispanic	37.7594241229373	67	.57	225.175438596491	1	0	0	0	0	0	0	0	0	0	0	0	0	0	0	0	0	2	6.5
3155803	46	Female	Caucasian	44.9986044736587	22	.733333333333333	225.030303030303	1	0	0	0	0	0	0	1	0	0	0	0	1	0	0	0	0	2	9.85
2079966	60	Male	Caucasian	43.2800554765704	51	.658571428571429	224.391419619185	0	0	0	0	0	0	0	0	0	0	0	0	0	0	0	0	0	2	9.25
2485200	24	Male	Caucasian	20.1852917219656	23	.407368421052632	224.244186046512	1	0	1	0	0	0	0	0	0	0	0	0	1	0	0	0	0	3	19.6333333333333	12000	245	9494	12
1569411	34	Male	Caucasian	28.785771857258	27	.597659574468085	224.16142557652	1	0	0	1	1	0	0	0	0	0	0	0	0	0	0	0	0	2	14.5	8000	43527	47240	6
3163708	61	Male	Caucasian	31.0894059816783	65	.4775	223.810354857475	0	0	1	0	0	0	0	0	0	0	0	0	0	0	0	1	1	2	30.05
3153186	63	Male	Caucasian	21.4408167320811	68	.333333333333333	223.620833333333	0	0	0	0	0	0	0	0	1	0	0	0	1	1	0	0	0	2	10.95
266999	58	Male	Caucasian	29.5665459483929	119	.532258064516129	223.601851851852	1	0	0	1	0	0	0	0	0	0	0	0	0	0	0	0	0	4	18.2	12750	2715	38805	8
900959	35	Male	Other/Unknown	41.469387755102	63	.828333333333333	223.591549295775	1	0	1	0	0	0	0	0	0	0	0	0	1	1	0	0	0	5	14.42	21000	134	7670	15
1656692	28	Female	Caucasian	18.2920110192837	28	.346666666666667	223.461538461538	0	0	0	0	0	0	0	0	0	0	0	0	0	0	0	0	0	4	17	34000	913	27528	34
551009	50	Female	Caucasian	43.4221377604073	49	.678571428571429	223.078947368421	1	0	0	1	0	0	0	1	0	0	0	0	0	0	0	0	0	3	22.9333333333333	15500	24	11454	14
2329063	57	Male	Caucasian	32.7366434657367	71	.52	223.018162393162	1	0	1	1	0	0	0	0	0	0	0	0	1	0	0	0	0	3	12.8	22000	2694	10895	11
1568350	56	Female	Caucasian	36.5410480673072	50	.506666666666667	222.457236842105	1	0	0	1	0	0	0	0	0	1	0	0	0	0	0	0	1	3	12.6666666666667	4500	9597	12427	3
3170026	39	Female	Caucasian	41.469387755102	103	.801666666666667	222.227997227997	1	0	0	0	0	0	0	0	0	0	0	0	0	0	0	0	0	3	18.7666666666667	18000	10399	19234	9
3337539	20	Female	African American	35.4025680478207	61	.704	221.590909090909	1	0	1	0	0	0	0	0	0	0	0	0	0	0	0	0	0	2	12.85	8000	221	9626	16
1338305	58	Male	Caucasian	45.6045356535158	51	.851666666666667	221.31441617743	1	0	0	1	0	0	1	0	0	0	0	0	0	0	0	0	0	3	18.4
320146	57	Female	Caucasian	37.1309687231219	29	.543529411764706	221.211069023569	1	0	0	0	0	0	0	0	0	0	0	0	1	0	0	0	0	3	11.4333333333333
1554486	29	Male	Caucasian	24.1567990304664	24	.663333333333333	220.326633165829	1	0	0	1	0	0	0	0	0	0	0	0	0	0	0	0	0	3	10.3333333333333	27000	499	8735	16
1777467	50	Male	Caucasian	24.6347159360985	73	.507272727272727	220.295698924731	1	0	0	1	0	0	0	0	0	1	0	0	0	0	0	0	0	2	7.2	32500	2181	25210	26
1853029	34	Male	Caucasian	37.5849016080969	25	.935714285714286	220.271416454623	1	0	1	1	1	0	0	0	0	0	0	0	0	0	0	0	0	2	11.2
2130336	56	Male	Caucasian	27.2239925507774	70	.468888888888889	220.201421800948	0	0	1	0	0	0	0	0	0	0	0	0	0	0	0	0	0	3	9.2	1750	4532	5201	1
931198	37	Female	Other/Unknown	34.9480968858132	154	.656923076923077	219.943728857663	1	1	1	1	0	0	0	0	1	0	0	0	0	1	0	1	1	2	28.75	7750	168	5105	6
1827722	37	Male	Other/Unknown	37.1309687231219	97	.679333333333333	219.637307818122	1	0	0	1	0	0	0	0	0	0	0	0	0	0	0	0	0	3	8.56666666666667	31000	16253	27515	18
193850	39	Male	Caucasian	35.3021114205494	78	.71304347826087	219.551829268293	0	0	1	1	0	0	0	0	0	0	1	0	0	1	0	0	0	3	13.6333333333333	27000	13208	25778	18
2840942	22	Male	Caucasian	26.9635581711182	53	.712068965517241	219.34126984127	0	0	0	0	0	0	0	0	0	0	0	0	0	0	0	0	0	2	18.9
169232	52	Male	Caucasian	65.7178986221313	48	1.029375	219.183701005195	0	0	1	1	0	0	1	1	1	0	0	0	0	0	0	0	0	2	13.25	19000	2675	24888	13
2686509	36	Male	Caucasian	25.4989102429392	53	.562857142857143	218.9029892837	0	0	1	0	0	0	0	0	0	0	0	0	0	1	0	0	0	2	9.35
1590714	41	Female	Caucasian	29.2868041357384	34	.502	218.657868525896	1	0	0	0	0	0	0	0	0	0	0	0	1	1	0	0	0	2	10	4000	420	2455	4
2304811	48	Male	Hispanic	29.8932124770682	77	.585	218.423551756885	1	0	0	1	0	0	0	0	0	0	0	0	0	0	0	0	0	4	9.725	40500	2629	16748	21
970339	55	Male	Caucasian	41.7852214950067	29	.776666666666667	218.367310443491	0	0	1	1	0	0	0	0	0	0	0	0	0	0	0	0	0	2	15.95
3178062	20	Male	Caucasian	35.1851851851852	100	.871538461538461	218.005295675199	1	0	0	1	0	0	0	0	0	0	0	0	1	0	0	0	0	3	8.33333333333333
1029374	22	Male	Caucasian	22.9830484017181	24	.593939393939394	217.988945578231	0	0	0	0	1	0	0	0	0	0	0	0	0	0	0	0	0	3	16.3333333333333
363036	51	Male	Caucasian	38.9082410817883	36	.697906976744186	217.853770965234	0	0	0	0	0	0	0	0	0	0	0	0	0	0	0	0	0	5	14.602
350327	38	Male	Caucasian	30.7000503566958	15	.65	217.512820512821	0	0	0	0	0	0	0	0	0	0	0	0	0	0	0	0	0	2	23.8
968017	72	Female	Caucasian	20.7714036180951	76	.26125	217.267410951622	1	0	0	1	0	0	0	0	0	0	0	0	0	0	0	0	1	2	2.8
1978627	79	Female	Caucasian	43.4894398530762	111	.462452830188679	216.911011378576	1	0	0	1	0	0	0	0	0	0	0	0	1	0	0	0	0	2	14
760880	58	Female	Caucasian	44.5369406867846	35	.562	216.834717279557	0	0	0	1	0	0	0	0	0	0	0	0	0	0	0	0	0	2	26	2000	716	1924	2
1102580	47	Male	Caucasian	30.4705215419501	47	.5125	216.747967479675	1	0	0	0	0	0	0	0	0	0	0	0	1	1	0	0	0	2	14.05	5500	388	17048	4
2736633	27	Female	Caucasian	24.4269201506212	26	.513076923076923	216.446859903382	0	0	0	0	0	0	0	0	0	0	0	0	0	0	0	0	0	18	14
3012943	35	Female	Caucasian	30.8349729125494	49	.566666666666667	216.305147058824	0	0	0	1	0	0	0	0	0	0	0	0	1	0	0	0	0	2	13.35
1313727	57	Female	African American	26.7001213253513	35	.4	216.145833333333	0	0	0	0	0	0	0	0	0	0	0	0	0	1	0	0	0	2	15.15	14000	620	11362	14
2802343	52	Male	Caucasian	70.4569587724955	36	1.15666666666667	215.66762728146	1	0	0	0	0	0	0	1	0	0	0	0	1	0	0	0	0	4	19.025
2469928	69	Female	Caucasian	48.6974048878811	63	.552857142857143	215.466551823141	1	0	0	1	0	0	0	0	0	0	0	0	1	0	0	0	0	2	14.5
3170112	56	Female	Caucasian	33.425160697888	70	.493333333333333	215.202702702703	1	0	1	1	0	0	0	0	0	0	0	0	0	0	0	0	1	3	17.8
564935	55	Male	Caucasian	31.4076648067092	48	.515714285714286	215.181594336719	1	0	0	0	0	0	0	0	0	0	0	0	1	1	0	0	0	2	14.95	3000	3017	5687	2
2881506	19	Male	African American	22.1288711694002	101	.517826086956522	214.196753428491	1	0	0	0	0	0	0	0	0	0	0	0	1	0	0	0	0	6	16.4833333333333
2898163	48	Male	African American	44.0830653368333	53	.762272727272727	214.06016033923	1	0	0	0	0	0	0	0	0	0	0	0	1	1	0	0	0	5	17.74
3098339	59	Female	Caucasian	28.4597791417805	106	.347391304347826	214.059762202753	0	0	1	1	0	0	0	0	0	0	0	0	0	0	0	0	0	10	11.66	10400	3508	22820	28
1055170	67	Female	Caucasian	40.257116620753	45	.52	213.696581196581	0	0	0	0	0	0	0	0	0	0	0	0	0	0	0	0	0	2	15.85
2407519	22	Male	Caucasian	31.1786206135821	43	.8	213.670138888889	1	0	0	0	0	0	0	0	0	0	0	0	0	0	0	0	0	3	14.5666666666667
714346	28	Female	Caucasian	28.5121107266436	50	.6	213.62962962963	1	0	0	0	0	0	0	0	0	0	0	0	0	1	0	0	0	3	15.7
2837420	55	Female	Caucasian	62.3015134919159	28	.8	213.532986111111	1	0	0	0	0	0	0	0	0	0	0	0	0	0	0	0	0	2	17.45
3105794	50	Female	Caucasian	25.146444510682	81	.439259259259259	213.427487352445	1	0	1	1	0	0	0	0	0	0	0	0	0	0	0	0	0	2	8.65	2750	11040	27037	9
2436372	65	Female	Caucasian	28.6218190980096	94	.347	213.136407300672	1	0	0	1	1	0	0	0	0	0	0	0	0	0	0	0	1	2	10.1	9000	5275	13855	9
2880350	59	Female	Caucasian	33.0071683694736	34	.566666666666667	213.022058823529	0	0	0	0	0	0	1	1	0	0	0	0	1	0	0	0	0	2	11.7
1790746	36	Female	African American	29.3508470140052	90	.527272727272727	212.582375478927	1	0	0	1	0	0	0	0	0	0	0	0	0	0	0	0	0	7	16.6571428571429	13000	0	9502	13
2880837	81	Female	Other/Unknown	30.2575517806319	50	.28	212.470238095238	0	0	0	1	0	0	0	0	1	0	0	0	0	1	0	0	1	3	14.7333333333333
3050974	31	Male	Caucasian	25.0804052682602	64	.597959183673469	212.414628365567	1	0	1	1	0	0	0	0	0	0	0	0	1	1	0	0	0	15	17.6266666666667	20750	303	45428	31
1116596	45	Male	Caucasian	27.1020408163265	45	.516	212.236218776916	1	0	0	1	0	0	0	0	0	0	0	0	0	0	0	0	0	5	10.36	2000	9613	9736	1
2834587	50	Female	Caucasian	27.34375	37	.412857142857143	211.937716262976	1	0	0	0	0	0	0	0	0	1	0	0	0	1	0	0	0	2	6.95
1776649	50	Male	Caucasian	33.3010386994539	34	.657142857142857	211.902173913043	1	0	1	1	0	0	0	0	0	0	0	0	0	0	0	1	1	3	10.1333333333333	10000	6992	10687	5
820674	42	Female	Caucasian	29.3305604360142	67	.526111111111111	211.626187961985	1	0	1	1	0	0	0	0	0	0	0	0	1	1	0	0	0	2	15.25	20000	450	17763	14
2773662	32	Male	Caucasian	40.6846621812898	65	.966904761904762	211.13765082492	0	0	1	0	0	0	0	0	0	0	0	0	0	0	0	0	0	6	14.05
3347842	49	Male	African American	27.9791375909282	32	.53	210.926362683438	0	0	0	0	0	0	0	0	0	0	0	0	0	1	0	0	0	2	16.45
3176282	32	Female	African American	22.1234178349887	79	.439285714285714	210.682926829268	1	0	0	0	0	0	0	0	0	0	0	0	0	0	0	0	0	4	12.975
2785291	54	Female	Caucasian	39.5638453209411	55	.504086021505376	210.650775028442	1	0	1	0	0	0	0	0	0	0	0	0	1	0	0	1	1	6	21.45
2134244	56	Female	Caucasian	36.8479233563194	95	.608888888888889	210.574817518248	0	0	1	1	0	0	0	0	0	0	0	0	0	0	1	0	0	2	19.75
3176487	22	Male	Caucasian	30.1459786593043	55	.742222222222222	210.430389221557	1	0	0	1	0	0	0	0	0	0	0	0	0	0	0	0	0	3	14.8666666666667
1341526	48	Male	Caucasian	32.2653706531903	34	.620833333333333	209.93288590604	0	0	0	1	0	0	0	0	0	0	0	0	0	0	0	0	0	2	12.85	3250	15245	18486	2
3178242	24	Male	Caucasian	19.6995464852608	80	.427058823529412	209.755127027854	1	0	1	0	0	0	0	0	0	1	0	0	1	1	0	0	0	7	11.3714285714286	10000	6724	11874	10
1817671	25	Male	Caucasian	35.2050223149549	30	.8	209.635416666667	0	0	0	0	0	0	0	0	0	0	0	0	0	1	0	0	0	2	7.5
1078279	52	Male	Caucasian	35.2720795003167	35	.613513513513513	209.576113558492	1	0	0	1	0	0	0	0	0	0	0	0	0	0	0	0	0	4	11.825	5750	3113	22677	3
977723	47	Female	Caucasian	23.1365208824168	36	.377285714285714	209.317493373722	0	0	1	0	0	0	0	0	0	0	0	0	0	0	0	0	0	2	10.95
963086	55	Female	Caucasian	46.3198940068792	42	.6275	209.094732182382	0	0	0	1	0	0	0	0	0	0	0	0	0	0	0	0	0	3	17.7333333333333
964643	54	Female	Caucasian	34.7420813184822	59	.541111111111111	209.040041067762	0	0	1	1	0	0	0	0	0	0	0	0	0	0	0	0	0	2	13.25	39000	1731	20871	26
2794679	67	Female	Hispanic	38.8246097337006	84	.513030303030303	208.892252411892	1	0	0	0	0	0	0	0	0	1	0	0	0	1	0	0	0	2	3.9
3186297	39	Male	African American	31.6734693877551	12	.651818181818182	208.753680458701	1	0	1	1	0	0	0	0	0	0	0	0	0	0	0	0	0	2	7.3
964510	62	Male	Caucasian	28.3449640973356	53	.4925	208.527918781726	1	0	0	1	0	0	0	0	0	0	0	0	0	0	0	0	0	6	21.1166666666667	33000	6674	21849	20
838629	28	Male	Caucasian	29.2379286629452	14	.75	208.444444444444	0	0	0	0	0	0	0	0	0	0	0	0	0	0	0	0	0	2	19.8
2924751	58	Male	Caucasian	38.5201110812506	28	.705	208.39243498818	1	0	0	1	0	0	0	0	0	0	0	0	0	0	0	0	0	2	9.05
3159774	40	Female	Caucasian	33.9054747654468	31	.56	208.333333333333	0	0	0	0	0	0	0	0	0	0	0	0	0	0	0	0	0	2	12.65
3097349	48	Female	Caucasian	25.9701155481953	130	.42375	208.062930186824	1	0	1	0	0	0	0	1	0	0	0	0	1	1	0	0	0	3	15.9666666666667	2150	808	8035	9
1562932	49	Male	Caucasian	40.355836844042	36	.820555555555555	207.938388625592	1	0	0	0	0	0	0	0	0	0	0	0	1	1	0	0	0	2	16	17250	5358	11325	10
1074213	59	Female	African American	29.7675652608917	50	.40375	207.585139318885	0	0	0	1	1	0	0	0	0	0	0	0	0	0	0	0	0	4	11.3
581801	58	Male	Caucasian	31.3134490548772	50	.602	207.156699889258	1	0	1	0	0	0	0	0	0	0	0	0	0	0	0	0	0	4	10.775	40500	142	17151	27
3340967	32	Male	Caucasian	23.7394525263316	60	.592105263157895	206.72	1	0	0	0	0	0	0	0	0	0	0	0	0	0	0	0	0	3	10.8666666666667
2253547	46	Male	Caucasian	52.2832286223922	80	1.10684210526316	206.30012680298	1	0	0	0	0	0	0	0	0	0	0	0	0	0	0	0	0	3	14.4666666666667	13125	7078	36636	66
1716753	31	Female	African American	22.7538507801798	42	.5	206.191666666667	0	0	0	0	1	0	0	0	0	0	0	0	0	0	0	0	0	2	17
1585532	50	Male	Caucasian	34.9810372406652	37	.71	206.021126760563	1	0	0	1	0	0	0	0	0	0	0	0	0	0	0	0	0	2	12.5	11000	13327	17648	8
3023913	70	Female	African American	44.2630385487528	89	.518695652173913	205.804694048617	1	0	0	0	0	0	0	0	0	0	0	0	0	0	0	0	0	4	18.575
962616	34	Male	Caucasian	34.4796607960563	46	.780555555555555	205.5871886121	1	0	0	1	0	0	0	0	0	0	1	0	0	0	0	0	0	6	20.65	32250	1629	31623	24
1718773	76	Male	Other/Unknown	20.9553704255684	111	.270263157894737	205.560965054636	1	0	0	1	0	0	1	0	0	0	0	0	0	0	0	0	0	8	10.45	29250	119	57188	26
1108448	29	Male	Caucasian	38.2040816326531	72	.877551020408163	205.543604651163	1	0	1	0	0	0	0	0	0	1	0	0	0	0	0	0	0	2	18	13750	13504	40982	7
1582051	34	Male	Caucasian	32.4491773243901	52	.635555555555556	204.888548951049	0	0	0	0	0	0	0	0	0	0	0	1	0	0	0	0	0	2	8
2705000	66	Female	Caucasian	30.1757334128185	43	.451666666666667	204.79704797048	1	0	0	0	0	0	1	0	0	0	0	0	1	1	0	1	1	3	15.5333333333333
1853966	32	Female	African American	17.1717584334515	40	.332727272727273	204.672131147541	0	0	0	0	0	0	0	0	0	0	0	0	0	0	0	0	0	2	9.75	11000	7411	15409	11
3188707	54	Female	Caucasian	36.0854021183467	65	.631666666666667	204.221635883905	0	0	0	0	0	0	0	0	0	0	0	0	0	0	0	0	0	2	14.05	6000	11902	14610	3
1256126	50	Male	Caucasian	45.8860811522996	66	.94	204.122340425532	1	0	0	0	0	0	0	0	0	0	0	0	0	0	0	0	0	2	11.65	20000	289	19142	16
1179119	47	Male	Caucasian	30.8844686307625	81	.6	204.083333333333	1	0	0	0	0	0	0	0	0	0	0	0	1	0	0	0	0	5	16.56
1067709	61	Female	Caucasian	29.9640569399932	40	.466666666666667	204.083333333333	0	0	0	0	0	0	0	0	0	0	0	0	0	0	0	0	0	3	10.1666666666667	7500	8901	12847	5
748135	38	Male	Caucasian	30.5555555555556	65	.688461538461538	203.715083798883	0	0	0	0	0	0	0	0	0	0	0	0	0	0	0	0	0	2	23.55	12500	13880	20736	12
1838101	69	Female	Other/Unknown	33.8221214411691	50	.406153846153846	203.70291456229	1	0	1	0	0	0	0	0	1	0	0	0	1	1	0	0	0	2	13.2	4000	4287	7829	4
3348505	27	Male	Caucasian	26.655231181323	68	.6144	203.077528211806	1	0	0	0	0	0	0	0	0	0	0	0	0	0	0	0	0	2	13.1
3054923	42	Female	Caucasian	36.080627716811	44	.561818181818182	203.021395181589	1	0	0	0	0	0	0	0	1	0	0	0	1	0	0	0	0	4	12.05	1500	75	14146	6
1644934	45	Female	Caucasian	30.3866282607814	57	.487096774193548	202.888612950699	1	0	1	1	0	0	0	0	0	1	1	0	0	0	0	0	0	4	18.05	2000	38401	40172	4
535557	45	Female	Caucasian	23.8367346938776	81	.475714285714286	202.473306639973	1	0	1	1	0	0	0	0	1	0	0	0	0	0	0	0	0	2	10.75	10000	5898	10222	8
3140839	34	Male	Caucasian	27.9622703148662	33	.6625	202	1	0	0	0	0	0	0	0	0	0	0	0	1	0	0	0	0	4	8.15
456175	45	Female	Caucasian	17.1913598572772	33	.325714285714286	201.736111111111	1	0	0	0	0	0	0	0	0	0	0	0	0	0	0	0	0	3	8.9
3141629	59	Female	Caucasian	29.7339004102526	78	.440666666666667	201.683055975794	1	0	0	0	1	0	1	0	0	0	0	0	0	0	0	0	1	3	16.2333333333333
1082050	40	Female	Caucasian	30.1038062283737	35	.6	201.388888888889	1	0	0	0	0	0	0	0	0	0	1	0	1	0	0	0	0	3	5.63333333333333
1132680	23	Male	Caucasian	24.4897959183673	66	.605263157894737	201.358695652174	1	0	1	1	0	0	0	0	0	0	0	0	0	0	0	0	0	3	13.0666666666667	9000	25450	32677	9
1063653	60	Male	Caucasian	17.9673828735413	51	.313636363636364	201.22383252818	1	0	0	1	0	0	0	0	0	0	0	0	1	0	0	0	0	10	15.82	29850	3408	32182	36
434569	58	Male	Caucasian	48.482345016595	33	.818846153846154	201.116330045405	1	0	0	1	0	0	0	0	1	1	0	0	0	0	0	0	0	2	20.55
961787	67	Female	Caucasian	34.6973608690215	57	.366666666666667	201.10946969697	1	0	0	1	0	0	0	0	0	0	0	0	1	0	0	0	0	2	11.55	6500	35	4650	5
2145961	19	Male	Caucasian	24.2400011491556	95	.678837209302325	200.526721479959	1	0	1	1	0	0	0	0	0	0	0	0	0	0	0	1	1	2	13.15	15375	2193	14104	14
2858833	45	Male	Caucasian	39.1278676586213	58	.768666666666667	200.319817866435	1	0	1	1	0	0	0	0	1	0	0	0	0	1	0	1	1	3	15.6666666666667
2776024	52	Female	Caucasian	24.5894704553345	29	.36	200.308641975309	0	0	0	0	0	0	0	1	0	0	0	0	0	0	0	0	0	2	14.25
3199534	50	Male	Caucasian	26.0461553193527	62	.51	200	1	0	0	1	0	0	0	0	0	1	0	0	0	0	0	0	0	2	7.85
3047272	40	Male	Native American	36.8216034839328	19	.831538461538461	199.930619796485	1	0	0	0	0	0	0	0	1	0	0	0	1	0	0	0	0	5	14.86	124500	9219	57565	63
977699	45	Male	Caucasian	39.8654966976013	27	.785	199.849610757254	1	0	0	1	0	0	0	1	0	0	0	0	0	0	0	0	0	2	6.8	6500	378	5787	4
2713506	40	Male	Caucasian	51.8213686937967	72	.945416666666667	199.794329366828	1	0	0	0	0	0	0	0	1	0	0	0	1	1	0	0	0	2	24.35
2642951	48	Male	Caucasian	40.0833228127762	69	.8125	199.726495726496	1	0	0	1	0	0	0	0	1	0	0	0	0	1	0	0	0	3	11.3333333333333
2503602	36	Male	Caucasian	31.0789412227089	20	.633333333333333	199.105263157895	0	0	0	0	0	0	0	0	0	0	0	0	0	0	0	0	0	2	9.35	33000	546	13003	33
2046046	35	Male	Caucasian	32.5933314096211	66	.915294117647059	198.683858183376	1	0	0	0	0	0	0	0	0	0	0	0	0	0	0	0	0	3	9.7	6000	2650	5034	3
1847471	68	Male	Caucasian	48.0958185473995	61	.68258064516129	197.925330812854	1	0	0	1	0	0	1	0	0	0	0	0	0	0	0	0	0	6	13.1666666666667
1558565	25	Male	African American	30.1301623011409	49	.768965517241379	197.844263826607	1	0	1	0	0	0	0	0	0	1	0	0	0	0	0	0	0	4	16.75	42750	4002	17708	27
2239047	50	Male	Caucasian	36.1328431834606	34	.786470588235294	197.400897531788	1	0	1	1	0	0	0	0	0	0	0	0	0	0	0	0	0	2	9.65	12000	7503	12571	6
671937	61	Male	Caucasian	37.875566893424	55	.594444444444444	197.315420560748	1	0	1	0	0	0	0	0	0	0	0	0	1	1	0	0	0	4	19.9	14750	157	10059	19
1134045	46	Male	Caucasian	64.6864245380734	72	1.28235294117647	197.102956167176	1	0	0	1	0	0	0	0	0	0	0	0	0	1	0	0	0	2	13.6
1083769	25	Male	Caucasian	24.6663774821356	41	.614285714285714	197.089793281654	1	0	0	0	0	0	0	0	0	0	0	0	0	0	0	0	0	3	7.83333333333333	3750	1604	3200	3
3096485	58	Male	Caucasian	37.1763862760907	22	.722	196.387349953832	1	0	0	1	0	0	0	0	0	0	0	0	1	0	0	0	0	6	23.9166666666667	44500	7384	50104	89
2869910	46	Female	Caucasian	31.1786206135821	51	.693636363636364	196.312436289501	0	0	0	0	0	0	0	0	0	0	0	0	0	1	0	0	0	2	16.35
3167996	55	Male	African American	27.9938271604938	70	.546	196.110602360602	1	0	0	0	0	0	0	0	0	0	0	0	1	1	0	0	0	2	12.3
2768441	59	Female	Caucasian	26.7222883666848	63	.457777777777778	195.864684466019	1	0	0	0	1	0	0	0	0	0	0	0	0	1	0	0	0	4	14.375
2895976	31	Male	Caucasian	15.2809471395205	61	.44	195.842171717172	1	0	0	0	0	0	0	0	0	1	0	0	0	0	0	0	0	5	9.62
2504773	34	Female	Caucasian	41.2890625	59	.795	195.740740740741	1	0	1	0	0	0	0	0	0	0	0	0	0	0	1	0	0	2	15.35	8250	290	5577	7
2595850	58	Female	African American	39.1811113213044	34	.661666666666667	195.361041141898	1	0	0	0	0	0	1	0	0	0	0	0	1	1	0	0	0	2	11.37
3329272	58	Female	Other/Unknown	24.9117443619157	54	.433333333333333	195.275641025641	1	0	1	0	0	0	1	0	1	1	0	0	0	0	0	1	1	2	14.1	3250	7845	14155	11
1739567	39	Male	African American	46.1280922561845	18	1.204375	194.976647638817	0	0	0	0	0	0	0	0	0	0	0	0	0	0	0	0	0	4	16.15
3021657	44	Male	African American	63.5185185185185	34	1.41111111111111	194.456692913386	0	0	1	0	0	0	0	0	0	0	0	0	0	0	1	0	0	5	17.06
3127518	44	Male	Caucasian	43.5814578626784	43	1.04542857142857	194.370046460782	1	0	1	0	0	0	0	0	1	0	0	0	1	1	0	0	0	10	17.66	7750	106	23893	19
3161256	36	Male	African American	31.1728395061728	4	.750714285714286	194.333439052754	0	0	0	1	1	0	0	0	0	0	0	0	0	0	0	0	0	2	12.75
1033550	65	Male	Caucasian	40.8163265306122	62	.670416666666667	194.220012430081	1	0	0	0	0	0	0	0	0	0	0	0	0	0	0	0	0	3	22.2
812345	68	Male	Caucasian	60.6618229493028	80	1.01545454545455	194.198746642793	1	0	1	1	0	0	0	1	0	0	0	0	0	0	0	1	1	4	13.375	33000	203	24229	25
237166	53	Male	Hispanic	34.8836243531995	45	.705666666666667	194.178082191781	0	0	0	1	0	0	0	0	0	0	0	0	0	0	0	0	0	2	10.75	20500	4288	12803	13
2705395	63	Male	Caucasian	36.0512142473442	50	.664285714285714	194.155913978495	1	0	1	1	0	0	0	0	0	1	0	0	0	0	0	1	1	10	17.52
1173840	53	Female	Caucasian	50.0630341620872	49	.565	193.974926253687	0	0	0	0	0	0	0	0	0	0	0	0	0	1	0	0	0	4	16.225
1055749	60	Male	Caucasian	23.0918829184597	106	.418571428571429	193.780811528252	1	0	1	0	1	0	0	0	1	0	0	0	0	0	0	0	0	4	9.65	32500	1951	42942	26
1799477	21	Male	Other/Unknown	16.3857470572084	72	.442083333333333	193.660069117185	1	0	0	1	0	0	0	0	0	0	0	0	1	0	0	0	0	9	10.5222222222222	39750	2919	35848	32
3048740	56	Female	Other/Unknown	45.9561602418745	38	.687222222222222	193.532740501213	1	0	1	1	0	0	0	0	0	0	0	0	1	1	1	0	0	10	16.69	4500	11289	21003	13
3167178	42	Male	Caucasian	20.9178699825182	50	.478260869565217	193.525252525253	1	0	1	1	0	0	0	0	0	0	0	0	0	0	0	0	0	4	9.65
3171866	43	Male	Caucasian	38.5343428880476	74	.79421052631579	193.378617185774	1	0	1	1	0	0	0	0	0	0	0	0	0	0	0	0	0	6	14.15	18000	7017	30185	9
822430	69	Male	Caucasian	31.122964438422	83	.531111111111111	193.096234309623	1	0	0	1	0	0	0	0	0	0	0	0	1	0	0	0	0	4	9.825	28250	74	12966	21
1110621	30	Male	Caucasian	23.7245372449929	17	.59375	192.982456140351	1	0	0	0	0	0	0	0	0	0	0	0	0	0	0	0	0	5	11.78	22500	4891	23405	13
1572964	57	Female	Caucasian	51.6665683261999	41	.81625	192.918155521525	1	0	0	1	0	0	0	0	0	0	0	0	0	0	0	1	1	2	15.5	10500	145	5356	7
815873	54	Male	Caucasian	22.2185734242405	35	.422857142857143	192.644519519519	0	0	0	1	0	0	0	0	0	0	0	0	0	1	0	0	0	2	11.4	15250	1069	10940	13
3200298	54	Male	Caucasian	27.5482093663912	63	.465555555555556	192.422434367542	1	0	0	0	0	0	0	0	0	0	0	0	1	0	0	1	1	2	9.25
2802491	53	Male	Caucasian	31.1786206135821	45	.655	192.410941475827	0	0	0	0	0	0	0	0	0	0	0	0	0	0	0	0	0	2	20.3
1566470	53	Female	Caucasian	34.7898312931469	53	.578636363636364	192.076590730558	0	0	0	0	1	0	0	0	0	1	0	0	0	0	0	0	0	5	12.4	59250	294	42698	40
2812475	42	Female	Caucasian	23.4364862839557	43	.495555555555556	191.989910313901	0	0	0	0	0	0	0	0	0	0	0	0	0	0	0	0	0	2	9.55
2356654	59	Female	Caucasian	58.2947911457953	41	.93125	191.959731543624	1	0	0	1	0	0	0	0	0	0	0	0	0	0	0	0	0	4	16.35
780398	25	Male	Caucasian	20.5697589481373	60	.586363636363636	191.76571920758	1	0	1	0	0	0	0	0	0	0	0	0	0	1	1	0	0	4	12.85	4000	819	2827	4
978610	47	Female	Caucasian	22.9223877125999	36	.370588235294118	191.699735449735	1	0	0	1	0	0	0	0	0	0	0	0	1	0	0	0	0	6	11.5
577746	38	Female	African American	29.7142857142857	99	.672857142857143	191.595895258316	1	0	1	1	0	0	0	0	1	0	0	0	0	1	0	0	0	2	7.7	6500	788	3372	5
2888298	75	Male	Caucasian	45.6324146387177	73	.641666666666667	191.482683982684	1	0	1	0	0	0	0	0	0	0	0	0	0	1	0	0	0	2	21.55
2707790	58	Female	African American	45.390625	86	.691333333333333	191.425586628094	1	0	0	0	0	0	0	0	0	0	0	0	0	0	0	0	0	2	16.6
2736319	67	Male	Caucasian	28.785771857258	60	.482380952380952	191.267686739059	0	0	1	0	0	0	1	1	0	0	0	0	1	1	0	0	0	2	12.9
3186160	56	Male	African American	40.2938475665748	35	.669444444444445	191.178423236515	0	0	0	1	0	0	0	0	0	0	0	0	0	0	0	0	0	3	30.0333333333333
3087708	48	Male	Caucasian	29.3431136159128	67	.692777777777778	191.082598235766	1	0	0	0	0	0	0	0	0	0	0	0	1	0	0	0	0	2	11.3	2000	7328	10225	4
378498	49	Male	Caucasian	29.1159889526644	26	.645	190.857019810508	1	0	0	0	1	0	0	0	0	0	0	0	0	0	0	0	0	3	24.1
2573078	33	Male	Caucasian	37.6234567901235	55	.95	190.691520467836	1	0	0	1	0	0	0	0	0	0	0	0	1	0	0	0	0	2	26
3166352	23	Female	African American	24.9134948096886	57	.615	190.243902439024	1	0	0	0	0	0	0	0	0	0	0	0	0	0	0	0	0	2	16.2
812430	65	Male	Caucasian	21.7077118742051	130	.412054794520548	189.851368572695	1	1	1	0	0	0	0	0	0	0	0	0	1	1	0	1	1	4	23.9	14750	188	23187	16
1208244	68	Male	African American	33.8989029489953	90	.5975	189.790794979079	0	0	1	0	0	0	0	0	0	0	0	0	0	1	0	0	0	3	23.3666666666667
2683577	49	Male	Other/Unknown	27.5204632041917	35	.579444444444444	189.765100671141	1	0	0	0	0	0	0	0	0	0	0	0	0	0	0	0	0	2	9.4
1483448	32	Male	Caucasian	26.346494034401	33	.553333333333333	189.759036144578	1	0	0	0	0	0	0	0	0	0	0	0	0	0	0	0	0	2	10.8	29000	8486	20108	29
1649544	34	Male	African American	32.9503850523924	138	.810909090909091	189.540358744395	1	0	1	1	0	0	0	0	0	0	0	0	0	0	0	0	1	2	13
2739790	48	Male	Caucasian	26.5537783976552	21	.550333333333333	189.460932768019	0	0	0	0	0	0	0	0	0	0	0	0	0	0	0	0	0	3	5.76666666666667
1124204	18	Male	Caucasian	21.6127926209203	72	.647058823529412	189.331060606061	0	0	1	0	1	0	0	0	0	0	0	0	0	1	0	0	0	7	19.6857142857143
2767257	19	Female	Caucasian	21.0040954426097	87	.523720930232558	189.323687586343	1	0	1	0	0	0	0	0	0	0	0	0	0	0	0	0	0	3	12.7666666666667
2875353	48	Female	Caucasian	33.2090124150616	48	.65	189.111111111111	0	0	0	0	0	0	0	0	0	0	0	0	0	1	0	0	0	8	17.9875
2316548	62	Female	Caucasian	77.197266437609	41	1.17	188.981481481481	1	0	0	1	0	0	0	0	0	0	0	0	0	0	0	0	0	3	19.9333333333333	1000	3646	3892	1
1748443	49	Male	Caucasian	17.3438207333635	47	.41	188.966802168022	1	0	1	0	0	0	0	0	0	0	0	0	0	0	0	0	0	2	11.65
3166560	20	Female	African American	38.28125	47	.864444444444444	188.946015424165	0	0	0	0	0	0	0	0	0	0	0	0	0	0	0	0	0	3	18.8333333333333
760661	30	Male	Other/Unknown	38.1174231736219	34	.975	188.817663817664	1	0	1	0	0	0	0	0	0	0	0	0	0	0	0	0	0	2	7.3	8000	2361	6646	7
2771910	25	Male	Caucasian	23.5673070898434	67	.56	188.814484126984	1	0	0	0	0	0	0	0	0	0	0	0	0	0	0	0	0	2	13.2
965825	54	Male	Caucasian	38.8754555286888	65	.8925	188.809212573919	0	0	0	0	0	0	0	0	1	0	0	0	0	1	1	0	0	2	11.3
637660	56	Male	Caucasian	31.561671506123	38	.618	188.781014023732	1	0	0	0	0	0	1	0	0	0	0	0	0	0	0	0	0	3	16.4666666666667	18000	6517	15471	12
3350799	46	Male	Caucasian	32.4605093654632	31	.815	188.704839809134	1	0	0	0	0	0	0	0	0	0	0	0	1	0	0	0	0	2	24.5
1131549	65	Female	Caucasian	19.6512892954586	50	.304878048780488	188.6	1	0	0	0	1	0	0	0	0	0	0	0	0	0	0	0	0	7	19.3857142857143	1000	11008	11942	1
361446	18	Male	Caucasian	25.3934311203181	15	.683333333333333	188.455284552845	1	0	0	0	0	0	0	0	0	0	0	0	0	0	0	0	0	2	13.6
3037858	52	Female	Caucasian	34.1550978959946	70	.604285714285714	188.303125820856	1	0	1	0	0	0	0	0	0	0	0	0	0	0	0	0	0	3	9.06666666666666	2250	4096	16486	7
1810420	52	Female	Caucasian	44.7879508521601	69	.8805	188.226386522809	0	0	0	1	0	0	0	0	0	0	0	0	0	0	0	0	0	9	19.9333333333333	38250	4067	51745	31
3161746	47	Female	African American	23.5102040816327	28	.494285714285714	188.150289017341	0	0	0	0	0	0	0	0	0	0	0	0	0	0	0	0	0	2	7.95
3184065	51	Male	African American	26.9038912293614	70	.591333333333333	188.134160090192	1	0	0	1	0	0	0	0	0	0	0	0	0	0	0	0	0	3	16.4333333333333
960461	61	Male	Caucasian	23.6293268217706	78	.423333333333333	188.117454068241	1	0	1	1	1	0	0	0	0	0	0	0	1	0	0	0	0	2	11.3	1750	792	792	1
3333989	46	Male	Caucasian	66.8841314656945	75	1.69346153846154	188.109117520882	1	1	0	1	0	0	0	1	0	0	0	0	0	0	1	0	0	3	16.9333333333333
3000896	62	Male	Caucasian	44.3903918858822	68	.942857142857143	187.630050505051	0	0	0	1	0	0	0	0	0	0	0	0	0	1	1	0	0	2	14.85
1733731	49	Male	Caucasian	26.7612780123519	40	.57	187.587719298246	0	0	0	0	0	0	0	0	0	0	0	0	0	1	0	0	0	2	6.95	2000	135	1167	2
2863428	61	Male	Caucasian	26.9494114984156	44	.5575	187.462630792227	0	0	1	0	0	0	0	0	1	0	0	0	0	1	0	0	0	2	13.4
1723415	50	Male	Caucasian	48.5158736092759	27	.965	187.435233160622	1	0	0	0	0	0	0	0	1	0	0	0	0	0	0	0	0	4	11.75
2823473	21	Male	Caucasian	22.4184454026123	107	.56	187.413194444444	0	0	1	0	0	0	0	0	0	0	0	0	0	0	0	1	1	3	14.4666666666667
2674978	58	Female	Other/Unknown	30.6873394432704	31	.524545454545455	187.156749470441	0	0	0	0	0	0	0	0	0	0	0	0	0	0	0	0	0	3	12.9333333333333
3179840	25	Male	African American	23.8422205989774	66	.696521739130435	187.12026633375	1	0	0	1	0	0	0	0	0	0	0	0	0	0	0	0	0	7	13.5285714285714
1127998	59	Male	Caucasian	32.6147932004679	57	.586206896551724	187.113970588235	1	0	0	0	0	0	0	0	0	0	0	0	1	0	0	0	0	2	20.3	8750	362	7812	10
1756421	41	Female	African American	22.4385219020686	34	.477777777777778	187.063953488372	1	0	0	0	0	0	0	0	0	0	0	0	1	0	0	0	0	4	15.375	22000	5069	16895	22
3114014	48	Male	Caucasian	34.3752166794274	71	.641428571428571	186.658005444197	0	0	1	1	0	0	0	0	0	0	0	0	0	1	0	0	0	2	10.3	750	0	3296	2
2692761	43	Male	Caucasian	31.248062496125	28	.82	186.310975609756	1	0	0	0	0	0	0	0	1	0	0	0	1	0	0	0	0	5	8.74
1704142	31	Female	African American	24.921875	92	.518918918918919	186.129484953704	1	0	1	0	0	0	0	0	0	0	0	0	1	0	0	0	1	2	14.3
2856317	46	Male	Hispanic	38.828125	20	.6975	186.05336519315	1	0	0	0	0	0	0	0	0	0	0	0	0	0	0	0	0	2	9.9
179701	65	Female	Hispanic	38.7685761644101	63	.61	185.963114754098	0	0	1	1	0	0	0	0	0	0	0	0	0	0	0	0	0	2	16.9	14500	4254	12632	9
2151036	55	Female	Caucasian	32.5531171594626	48	.59875	185.931338436558	0	0	0	1	0	0	0	0	0	0	0	0	0	0	0	0	0	2	13.65	4500	5217	11741	18
3167486	40	Male	Caucasian	54.6431590387634	58	1.353	185.801100435247	1	0	1	1	0	0	0	0	0	0	0	0	0	0	0	0	0	3	17.8333333333333	12000	7047	55866	6
1844121	78	Female	African American	18.4577491531373	94	.226315789473684	185.679586563308	1	0	0	1	0	0	0	0	0	0	0	0	0	1	0	0	0	2	13.65
3330943	24	Male	African American	24.1758395213009	75	.721333333333333	185.605360443623	1	0	0	0	0	0	0	0	0	0	0	0	0	0	0	0	0	3	10.6	3500	14791	19244	9
1061887	70	Male	Caucasian	31.7851058615021	62	.496666666666667	185.570469798658	0	0	0	1	0	0	0	0	1	0	0	0	0	0	0	0	0	3	17.4333333333333	6000	2223	5247	4
3161454	22	Male	Caucasian	28.4272447669384	55	.841111111111111	185.495376486129	1	0	0	0	0	0	0	0	0	0	0	0	0	0	0	0	0	3	9.43333333333333
3086882	61	Female	Other/Unknown	25.5983875031494	73	.375833333333333	185.384331116038	1	0	1	1	0	0	0	0	0	0	0	0	0	1	0	0	0	4	5.925	3750	1676	22307	9
2709290	67	Female	Caucasian	29.0692898543484	66	.474871794871795	185.111366090713	1	0	0	0	0	0	1	0	0	0	0	0	1	1	0	0	0	3	16.1
2754365	60	Male	Caucasian	44.9971655328798	75	.764444444444444	184.593023255814	1	0	0	1	0	0	0	1	0	0	0	0	0	1	0	0	0	3	18.0333333333333
3104938	52	Female	Caucasian	23.7226770243758	41	.48304347826087	184.455445544554	0	0	0	1	0	0	0	0	0	0	1	0	0	0	0	0	0	4	9.95	21425	7598	70570	148
1161198	52	Male	Caucasian	30.3924346216588	23	.654736842105263	184.433726330832	0	0	0	0	0	0	0	0	0	0	0	0	0	0	0	0	0	11	16.7727272727273
1837499	52	Female	Caucasian	46.1353435289313	26	.914	184.001945052273	0	0	0	1	0	0	0	1	0	0	0	0	0	0	0	0	0	3	11.5
1773048	46	Female	Caucasian	38.8142788119896	53	.751428571428571	183.820236586396	0	0	1	0	0	0	0	0	0	0	0	0	0	1	0	0	0	2	8.35
1570569	44	Female	Caucasian	40.2068226998023	78	.82	183.642276422764	1	0	0	0	0	0	0	0	0	0	0	0	1	1	0	0	0	3	9.66666666666667	15000	445	7722	9
2830060	53	Female	Asian	33.9125133363816	45	.585714285714286	183.607723577236	0	0	0	0	0	0	0	0	0	0	0	0	0	1	0	0	0	3	16.4333333333333
3181232	38	Male	African American	29.031372151993	75	.77	183.59632034632	1	0	0	1	0	0	0	0	0	0	0	0	0	0	0	0	0	2	11.8
3130575	50	Male	Caucasian	32.187448973673	34	.655	183.206106870229	1	0	0	1	0	0	0	0	0	0	0	0	0	0	0	0	0	7	12.0428571428571	36500	736	16804	22
2671010	28	Female	Hispanic	25.4296875	49	.552857142857143	183.169681309216	0	0	0	0	0	0	0	0	0	0	0	0	0	1	0	0	0	2	10.45
1664335	43	Male	Caucasian	50.7629370838186	39	1.25263157894737	182.837301587302	0	0	0	1	0	0	1	0	0	0	0	0	0	0	0	0	0	2	16.4
759098	40	Male	Caucasian	28.3110137327941	21	.661111111111111	182.773109243697	1	0	0	1	0	0	0	0	0	0	0	0	0	0	0	0	0	2	9.7	12500	7916	13795	11
2784521	38	Female	Caucasian	25.9941646034733	35	.584166666666667	182.610556348074	1	0	0	0	0	0	0	0	1	0	0	0	1	1	0	0	0	2	12.2
1001689	46	Male	Caucasian	26.7036235803137	78	.565454545454545	182.399964272955	1	0	0	0	0	0	0	0	0	0	0	0	1	0	0	0	0	2	12.65
2747344	35	Male	Caucasian	34.4517613204069	43	.798	182.383040935673	1	0	0	0	0	0	0	1	1	0	0	0	1	1	0	0	0	2	11.55
1569276	58	Male	Caucasian	33.7173123325838	50	.666153846153846	182.231428021555	1	0	0	0	0	0	1	0	0	0	0	0	1	1	1	0	0	2	12	10500	117	4981	7
3176265	55	Male	Caucasian	28.4879474068663	34	.632222222222222	182.062829525483	1	0	0	1	1	0	0	0	0	0	0	0	0	0	0	0	1	2	6.95
3065558	60	Female	Caucasian	34.8521407101986	45	.58	181.992337164751	0	0	0	0	0	0	0	0	0	0	0	0	0	1	0	0	0	2	16.05	47000	619	46865	94
562881	42	Male	Other/Unknown	31.4359113034073	78	.695909090909091	181.896364032223	0	0	0	0	0	0	0	0	1	0	0	0	0	1	0	0	0	3	13.4333333333333	12000	602	16272	8
3158170	61	Male	Caucasian	37.3582379817821	66	.7125	181.869395711501	1	0	0	0	0	0	1	0	1	0	0	0	0	1	0	0	0	5	16.82
2720635	66	Female	Caucasian	51.2978352313532	39	.848	181.800314465409	1	0	0	0	0	0	0	1	1	0	0	0	0	0	1	0	0	2	22.2
2685351	64	Female	Caucasian	37.9208383221085	50	.657142857142857	181.670289855072	0	0	1	0	0	0	0	0	0	0	0	0	0	1	0	0	0	2	22.75
2761291	59	Male	Caucasian	38.8359032920418	61	.696666666666667	181.668660287081	1	0	0	0	0	0	0	0	0	0	0	0	0	0	0	0	0	2	12.9
2675047	60	Male	Caucasian	25.7609676233753	102	.472272727272727	181.392364453	1	0	0	0	0	0	0	0	0	0	0	0	0	1	1	0	0	2	15.35
2586620	42	Female	Caucasian	32.68094850223	39	.688888888888889	181.379032258065	0	0	0	0	0	0	0	0	0	0	0	0	0	1	0	0	0	4	9.75
393988	46	Female	Caucasian	26.256553198069	43	.454	181.167400881057	1	0	0	1	0	0	0	0	0	0	0	0	0	1	0	0	0	4	25.175
975351	58	Male	Caucasian	40.8490400314134	45	.858888888888889	181.158473479948	0	0	0	1	0	0	0	0	0	0	0	0	1	0	0	0	0	2	16.55
1061363	45	Female	Caucasian	33.360112198908	55	.6425	181.128404669261	0	0	0	1	0	0	0	0	0	0	0	0	0	0	0	0	0	2	29.9	6000	5005	8730	5
2101170	66	Male	Caucasian	54.8478855571029	96	1.0125	180.990397805213	1	0	0	1	0	0	0	0	0	0	0	0	0	0	0	0	0	6	17.1666666666667
3196593	22	Female	African American	20.6420927467301	39	.39325	180.871653598926	0	0	0	0	0	0	0	0	0	0	0	0	0	1	0	0	0	11	15.1181818181818	43000	6115	37411	43
966385	37	Male	Caucasian	21.5466676881383	49	.569565217391305	180.839694656488	1	0	0	0	0	0	0	0	0	0	0	0	0	0	0	0	0	2	11.55	20000	220	11245	13
2777116	65	Male	Caucasian	26.2462405548659	76	.505833333333333	180.807248764415	1	0	1	0	0	0	0	0	0	0	1	0	1	1	0	0	0	5	16.78
1070088	58	Female	Caucasian	35.546875	86	.573333333333333	180.765503875969	0	0	0	0	0	0	0	0	0	0	0	0	1	0	0	0	0	2	16.9	3000	411	2669	3
416145	53	Female	Caucasian	37.9878955074703	57	.7575	180.731573157316	1	0	0	1	0	0	1	0	0	0	0	0	0	1	0	0	0	4	22.85
2593029	48	Male	Caucasian	23.7053174943151	56	.561111111111111	180.584158415842	1	0	0	0	1	0	0	0	0	1	0	0	0	1	0	0	0	2	6
3123057	29	Male	Caucasian	34.1991645345276	94	.871071428571429	180.524805248052	1	0	1	1	0	0	0	0	0	0	0	0	0	0	0	0	0	2	13.4	3500	5213	9007	7
3168546	54	Female	Caucasian	26.25	50	.444666666666667	180.509745127436	1	0	0	1	0	0	0	0	0	0	0	0	0	0	0	0	0	3	13.2333333333333
1735606	50	Male	Other/Unknown	30.1516543449866	89	.517777777777778	180.337982832618	1	0	0	0	0	0	0	0	0	1	0	0	0	0	0	0	0	3	8.46666666666667	3000	5536	7010	3
1462599	20	Male	Other/Unknown	17.9985390796202	53	.569333333333333	180.327868852459	0	0	0	1	0	0	0	0	0	0	0	0	0	0	0	0	0	2	7.85	11750	10020	16892	11
3121264	20	Male	Caucasian	26.4802423936372	35	.776	180.197594501718	0	0	0	0	0	0	0	0	0	0	0	0	0	0	0	0	0	2	5.5	3900	575	6685	9
3175732	47	Male	Other/Unknown	28.2191925783524	51	.676818181818182	180.156704723528	1	0	0	1	0	0	0	0	0	0	0	0	0	0	0	0	0	2	14.25
1188627	76	Male	Caucasian	31.4339067451335	53	.548571428571429	180.023148148148	0	0	0	0	0	0	0	0	0	0	0	0	0	1	0	0	0	2	21.1
2725853	54	Female	Caucasian	28.2917958330875	52	.496578947368421	179.91991991992	1	0	1	0	0	0	0	0	0	0	0	0	0	0	0	0	0	4	17.7
2781793	52	Male	Caucasian	25.9546437460222	28	.557647058823529	179.832981715893	1	0	1	0	0	0	0	0	0	0	0	0	0	1	0	0	0	2	3.95
960632	38	Female	Hispanic	26.7806091167738	25	.49	179.829931972789	0	0	0	0	0	0	0	0	0	0	0	0	0	1	0	0	0	2	10.2	1250	707	1486	1
1238504	41	Female	Caucasian	33.6810279667423	36	.64	179.501953125	0	0	0	0	0	0	0	0	0	0	0	0	1	0	0	0	0	2	7.25	8000	1552	5477	8
1647514	55	Female	Caucasian	30.9951722179399	29	.5025	179.491431730238	0	0	0	1	0	0	0	0	0	0	0	0	0	0	0	0	0	2	16.35
3169281	41	Male	Caucasian	36.8979591836735	35	.8675	179.106628242075	1	0	0	0	0	0	0	0	0	0	0	0	0	0	0	0	0	2	16.05
981945	69	Male	Caucasian	54.7963513648969	41	.903636363636364	178.968253968254	1	0	0	1	0	0	1	0	0	0	0	1	0	0	1	0	0	2	15.6
674638	65	Male	Caucasian	33.9591836734694	34	.606	178.767876787679	0	0	0	1	0	0	0	0	0	0	0	0	0	0	0	0	0	2	11.95	8000	3347	7414	8
2883183	64	Female	Caucasian	37.6276751896228	54	.643636363636364	178.758631512869	0	0	0	1	0	0	0	1	1	0	0	0	0	1	0	0	0	3	10.0666666666667
590535	68	Female	Caucasian	24.4003510056159	69	.395333333333333	178.58347386172	0	0	0	1	0	0	0	1	0	0	0	0	0	1	0	0	0	3	7.76666666666667	26250	1014	17880	21
3179734	54	Female	Caucasian	29.1003460207612	64	.5625	178.582716049383	1	0	0	0	1	0	0	0	0	0	0	0	0	0	0	0	0	3	10.0333333333333
2857248	67	Male	Caucasian	35.513136422757	60	.674666666666667	178.532608695652	1	0	1	0	0	0	0	0	0	0	0	0	0	1	0	0	0	6	23.5333333333333
707170	57	Female	Caucasian	29.0352080475537	73	.4925	178.358714043993	1	0	1	0	0	0	0	0	0	0	0	0	0	0	0	1	1	3	14.8333333333333	21000	1660	8527	14
417370	59	Female	Caucasian	33.9091540831962	108	.601290322580645	178.210501609442	1	0	0	1	0	0	0	0	1	1	0	0	0	1	0	0	0	5	15.58
1569594	57	Female	Caucasian	26.6343727953728	41	.47	178.067375886525	0	0	0	0	0	0	0	0	0	1	0	0	0	0	0	0	0	2	12	14000	4235	12675	14
381960	52	Male	Caucasian	23.6515097118563	32	.543333333333333	177.97955010225	1	0	0	0	0	0	0	0	0	0	0	0	0	0	0	0	0	2	20
2521941	65	Male	Other/Unknown	30.0725717519306	130	.589285714285714	177.828282828283	1	0	1	1	0	0	0	0	0	0	0	0	0	0	0	0	0	3	15.4	1000	4091	4219	1
533185	63	Male	Caucasian	30.1143459429776	86	.574	177.371273712737	1	0	1	0	0	0	0	0	0	0	0	0	0	1	0	1	1	2	17.65
2298731	18	Female	Caucasian	18.3018392542202	55	.43375	177.355107268652	1	0	1	1	0	0	0	0	0	0	0	0	0	0	0	0	0	5	9.98	37500	4665	23405	27
2726290	67	Male	Hispanic	28.9629536551317	91	.48	177.219328703704	1	0	1	0	0	0	0	0	0	0	0	0	1	0	0	0	0	4	14.35
2441126	46	Male	Caucasian	24.990725630829	32	.616	177.18253968254	0	0	0	1	0	0	0	0	0	1	0	0	0	0	0	0	0	3	12.8666666666667	3000	1646	3132	3
3179899	23	Male	African American	20.734693877551	37	.582857142857143	177.03737745098	1	0	1	0	0	0	0	0	0	0	0	0	0	0	0	0	0	4	13.475
2811327	36	Male	Hispanic	23.4741459898564	26	.555	176.976976976977	0	0	0	0	0	0	0	0	0	0	0	0	0	0	0	0	0	2	11
3079947	61	Male	Caucasian	36.8142958508139	43	.828571428571428	176.917624521073	0	0	0	0	0	0	0	0	1	0	0	0	0	1	1	0	0	3	12.8333333333333	198000	1868	52373	99
3241092	58	Male	Caucasian	33.2179930795848	102	.618333333333333	176.819407008086	1	0	1	1	0	0	0	0	0	0	0	0	0	0	0	0	0	2	21.2
2782424	55	Female	Caucasian	39.0625	95	.668888888888889	176.495016611296	1	0	1	1	0	0	1	0	1	1	0	0	0	0	0	0	0	2	12.25
1063877	71	Male	Caucasian	22.9969847694797	82	.395	176.381856540084	0	0	0	0	0	0	0	0	0	0	0	0	0	1	1	0	0	2	12.45
588052	52	Male	Caucasian	51.9379051280853	34	1.45	176.168582375479	1	0	0	1	0	0	0	0	0	0	0	0	1	1	0	0	0	2	20.15
3187079	35	Male	African American	32.1296296296296	44	.863888888888889	175.731511254019	1	0	0	1	0	0	0	0	0	0	0	0	0	0	0	0	0	3	9.2
983524	67	Female	Caucasian	33.2695578231293	49	.542	175.65344403444	0	0	0	0	1	0	0	0	0	0	0	0	0	1	0	0	0	8	19.15
977818	53	Female	Caucasian	38.5308188749592	42	.768	175.570203993056	0	0	0	0	0	0	0	0	0	0	0	0	0	0	0	0	0	2	17.5	12250	4732	10383	7
3071039	58	Male	Caucasian	56.4011332104297	59	1.15888888888889	175.222914669223	0	0	0	0	0	0	0	0	0	0	0	0	0	1	0	0	0	2	14.3
284608	58	Female	Caucasian	36.9529679142862	42	.675	175.135802469136	1	0	0	1	0	0	0	0	0	0	0	0	1	1	0	0	0	2	8.05
2760705	73	Female	Caucasian	74.5468946559195	93	1.08	175.082304526749	0	0	1	0	0	0	0	0	1	0	0	0	0	1	0	0	0	2	18.8
1641542	51	Male	Caucasian	26.5628654482275	69	.561538461538462	175.002853881279	1	0	0	0	0	0	0	0	0	0	0	0	0	0	0	0	0	4	20.6
1294916	55	Male	Caucasian	39.5624597718172	41	.75	174.926851851852	0	0	0	0	0	0	0	0	1	0	0	0	0	0	0	0	0	2	15.35	6500	930	4371	4
3208535	59	Female	Caucasian	29.4500589001178	62	.44	174.886363636364	1	0	1	0	0	0	0	0	0	0	0	0	0	1	0	0	0	4	16.025
3346930	39	Male	Other/Unknown	29.2056685900956	30	.78375	174.866205918838	1	0	0	0	0	0	0	0	0	0	0	0	1	0	0	0	0	3	17.2666666666667	5500	360	6341	12
1586954	51	Female	African American	37.9216895027589	69	.765	174.800653594771	1	0	0	0	0	0	0	0	0	0	0	0	0	1	0	0	0	2	17	21250	364	8885	17
2600791	19	Male	Caucasian	32.5413950951657	63	.962	174.693924693925	1	0	0	0	0	0	0	0	0	0	0	0	1	0	0	0	0	2	23.15
3237226	63	Female	Caucasian	29.1685153682807	64	.472307692307692	174.531939920376	1	0	0	0	1	0	0	0	0	0	0	0	0	0	0	0	0	2	20.8
2718272	64	Male	Caucasian	37.0071851254814	51	.8123	174.518171994474	1	0	1	0	0	0	0	0	1	0	0	0	1	0	0	0	0	13	26.7846153846154
3173963	47	Male	Caucasian	25.0793873253202	68	.553636363636364	174.512862616311	1	0	0	0	0	0	0	0	0	0	0	0	0	0	0	0	0	4	14.025
2276986	20	Male	Other/Unknown	21.1267313908708	92	.585737704918033	174.139378673384	1	0	1	1	0	0	0	0	0	0	0	0	0	0	0	0	0	4	9.325	13000	5526	26201	13
1012350	36	Male	Caucasian	27.2026679562746	34	.754	174.137931034483	0	0	1	0	0	0	0	0	0	0	0	0	0	1	0	0	0	6	18.25
2518665	70	Male	Caucasian	56.5244032803028	42	.97	174.09793814433	1	0	0	1	0	0	1	0	0	0	0	0	0	0	0	0	0	3	19.3	11500	389	8347	9
2769144	61	Male	Caucasian	67.5764665138798	85	1.16125	174.043774668102	1	0	0	0	0	0	1	0	1	0	0	0	0	1	1	0	0	2	10.9
3009190	46	Male	Caucasian	28.9629536551317	76	.629444444444445	174.020300088261	1	0	0	1	1	0	0	0	0	0	0	0	1	0	0	0	0	3	11.9666666666667
3118149	60	Male	Caucasian	31.3878731009216	86	.6716	173.71451260671	1	0	0	1	0	0	0	0	1	0	0	0	0	1	0	0	0	2	14.55	14000	15058	19916	7
1202814	54	Male	Caucasian	33.8989029489953	48	.78	173.653846153846	1	0	0	0	0	0	0	0	0	0	0	0	0	1	0	0	0	2	12.15
2812094	59	Female	Hispanic	29.9361545468653	42	.52875	173.617021276596	0	0	0	0	0	0	0	0	1	0	0	0	0	1	0	0	0	2	21.45
1580042	29	Male	African American	24.4048186662785	20	.725	173.602298850575	0	0	0	1	0	0	0	0	0	0	0	0	0	0	0	0	0	2	7.5	3500	6927	8166	2
2597978	78	Female	Caucasian	27.6249256395003	39	.36875	173.5065913371	1	0	0	1	0	0	0	0	0	0	0	0	0	0	0	0	0	3	11.6666666666667
3141485	24	Male	Caucasian	32.5153421149304	69	1.06666666666667	173.395833333333	1	0	0	0	0	0	0	0	0	0	0	0	0	0	0	0	0	2	19.75
277254	23	Male	Caucasian	25.8632025685157	73	.833333333333333	173.355	1	0	1	1	0	0	0	0	0	0	0	0	0	0	0	0	0	5	17.54	2000	9015	9134	1
1606536	73	Female	Caucasian	38.5731272294887	80	.435833333333333	173.158062460166	0	0	1	0	0	0	0	0	0	0	0	0	1	0	0	0	0	2	11.25
1180179	35	Male	Caucasian	21.0040954426097	94	.497058823529412	173.10157790927	1	0	0	0	0	0	0	0	0	0	0	0	0	0	0	0	0	6	17.3333333333333
1060474	69	Male	Caucasian	43.6380108226172	128	.764090909090909	173.065139797739	1	0	1	1	0	0	0	0	1	0	0	0	0	0	0	0	1	2	25.4
1591325	53	Male	Other/Unknown	35.6115505130418	57	.678	172.998402163225	1	0	0	1	0	0	0	0	0	0	0	0	0	0	0	0	0	4	14.5	16000	435	5793	9
748871	45	Female	African American	59.1368227731864	69	1.22826086956522	172.952310717797	1	0	0	1	0	0	0	0	0	0	0	0	0	0	0	0	0	3	19.3	12000	6625	18519	10
182375	57	Male	Caucasian	31.4198636377918	68	.72	172.916666666667	0	0	0	0	0	0	0	0	0	0	0	0	0	0	0	0	0	4	12.575	52750	505	19682	36
3138611	65	Female	Caucasian	38.5574735646513	61	.633333333333333	172.861842105263	0	0	0	0	0	0	0	0	0	0	0	0	0	1	0	0	0	3	13.9666666666667
2828137	43	Male	African American	32.065306122449	36	.765833333333333	172.749365252086	0	0	0	0	0	0	0	0	1	0	0	0	0	0	0	0	0	3	9.9
3024947	38	Male	Caucasian	29.772611345271	56	.91	172.64652014652	1	0	1	0	0	0	0	0	0	1	0	0	0	1	0	0	0	2	20.55
2258116	66	Male	Caucasian	23.3167057321132	75	.465	172.401433691756	1	0	0	1	0	0	0	0	0	0	0	0	1	0	0	0	0	2	28.85	1250	1508	5228	5
3167256	52	Male	Caucasian	26.6782006920415	58	.547142857142857	172.228024369017	1	0	0	0	0	0	0	0	0	0	0	0	0	0	0	0	0	2	11.35
1253780	59	Female	Caucasian	33.0226000792598	85	.625	172.188	1	0	0	0	0	0	0	0	0	0	0	0	0	1	0	0	0	3	10.8	11000	1742	5826	8
3224076	62	Female	Caucasian	54.8190350469	50	1	172.033333333333	0	0	1	0	0	0	0	0	1	0	0	0	0	1	0	0	0	2	16.4
2869147	71	Male	Caucasian	19.6868894572257	49	.308181818181818	171.962881022616	1	0	0	0	0	0	0	0	1	0	0	0	0	0	0	0	0	2	8.35
1473958	29	Male	African American	31.4775510204082	116	.864615384615385	171.887603795967	1	0	1	0	0	0	0	0	0	1	0	0	0	0	0	0	0	3	21.7666666666667	31000	3722	22766	24
3343282	50	Male	Caucasian	47.8453017556577	61	1.038	171.844894026975	1	0	1	1	0	0	0	0	1	0	0	0	0	0	0	0	0	2	28.5	3500	1645	6329	7
1075929	61	Female	Caucasian	30.5859375	47	.5	171.825	1	0	0	0	0	0	0	0	0	0	0	0	1	0	0	0	0	4	13.95
3164732	33	Male	African American	31.358024691358	65	.879411764705883	171.693050910442	1	0	1	1	0	0	0	0	0	1	0	0	0	0	0	0	0	3	18.2333333333333
2823485	37	Male	Caucasian	23.5706006546793	52	.586	171.617842244975	0	0	0	0	1	0	0	0	0	0	0	0	0	0	0	0	0	5	11.24
1111333	42	Male	Caucasian	25.0243328281824	53	.61	171.589253187614	1	0	0	0	0	0	0	0	0	0	0	0	1	0	0	0	0	2	13.5	1750	3580	3833	1
2088903	42	Female	Caucasian	25.9169177664743	24	.577777777777778	171.5	0	0	1	0	0	0	0	0	0	0	0	0	0	0	0	0	0	4	10.15	13000	2921	9651	11
1062464	56	Male	Caucasian	47.554347826087	32	1.09545454545455	171.466113416321	0	0	1	1	0	0	0	0	1	0	0	0	0	0	0	0	0	3	20.9666666666667
2826874	50	Female	Caucasian	49.1766581323284	38	.806315789473684	171.303851174935	1	0	0	0	0	0	0	0	1	1	0	0	0	0	0	0	0	2	15.25
2721238	56	Female	Caucasian	24.2081100016519	40	.46375	171.069182389937	0	0	0	0	0	0	0	0	1	0	0	0	0	1	1	0	0	2	13.95
1062872	49	Male	Caucasian	28.6376975530313	78	.708	171.01773383553	1	0	0	0	0	0	0	0	0	0	0	0	1	0	0	0	0	2	24.7
3092388	59	Male	Caucasian	26.2396221986589	25	.562	170.751779359431	1	0	0	1	0	0	0	0	0	0	0	0	0	1	0	0	0	2	9	1900	1997	6346	5
1064035	57	Male	Caucasian	35.3835002281941	63	.89	170.714731585518	0	0	0	1	0	0	0	0	0	0	0	0	0	1	0	0	0	4	13.425	500	3571	3686	1
2756951	30	Male	Caucasian	22.4210212205692	24	.616666666666667	170.698198198198	1	0	0	0	0	0	0	0	0	0	0	0	0	0	0	0	0	3	10.7333333333333
3163332	21	Male	Caucasian	20.3051748335274	38	.658571428571429	170.655579657749	1	0	0	1	0	0	0	0	0	0	0	0	0	0	0	0	0	2	13.15	1000	15812	17498	1
1270931	51	Female	Caucasian	36.3262409193028	41	.7625	170.591438979964	1	0	0	0	0	0	0	0	0	0	0	0	1	0	0	0	0	3	14.0333333333333	6000	1009	3273	4
3043980	19	Male	Caucasian	22.6456467196262	45	.646666666666667	170.481099656357	0	0	0	0	0	0	0	0	0	0	0	0	0	1	0	0	0	4	11.2	3950	97	6741	10
372987	61	Female	Caucasian	31.1361047189808	69	.53	170.421383647799	1	0	0	1	1	0	0	0	0	0	0	0	0	0	0	0	0	2	21.25
3126501	57	Male	Caucasian	27.1581600715366	39	.548181818181818	170.335820895522	1	0	0	1	0	0	0	0	0	0	0	0	0	0	0	0	0	2	5.45	900	30	3615	4
552174	25	Male	Caucasian	19.4542611307445	99	.662222222222222	170.281040268456	1	0	1	1	0	0	0	0	0	0	0	0	0	1	0	0	0	3	11.6666666666667	40500	706	15177	29
2922595	47	Male	Caucasian	29.9310110191032	64	.738076923076923	170.27922529095	1	0	0	1	0	0	0	0	0	0	0	0	0	0	0	0	0	7	15.9714285714286
3166620	59	Male	African American	34.0866052266128	83	.713913043478261	170.188794153471	1	0	0	1	0	0	0	0	0	0	0	0	0	0	0	0	0	2	15.3
1562306	70	Male	Caucasian	29.8739760786903	73	.509230769230769	170.109516616314	1	0	0	1	0	0	0	0	0	0	1	0	0	1	0	0	0	2	21	4500	5945	8365	3
3163441	24	Male	African American	26.3334290912573	33	.781578947368421	170.061728395062	1	0	0	1	0	0	0	0	0	0	0	0	0	0	0	0	0	3	6.7
2319747	55	Male	Caucasian	27.7469393003403	25	.626315789473684	170.019841269841	1	0	1	1	0	0	0	0	0	0	0	0	1	0	0	0	0	5	15.36	30000	2208	17895	30
798739	32	Female	Caucasian	22.80276816609	26	.582	169.845360824742	0	0	0	0	0	0	0	0	0	0	0	0	0	0	0	0	0	3	15.4333333333333	26250	1324	11841	21
224560	57	Male	Caucasian	55.4867172287959	47	.99625	169.749058971142	0	0	0	1	0	0	0	0	0	0	0	0	0	0	0	0	0	4	13.35	32000	11387	27057	22
1124870	41	Male	Caucasian	30.7585397668047	46	.7	169.714285714286	1	0	0	0	0	0	0	0	0	0	0	0	1	0	0	0	0	3	15.3	3000	1236	2683	3
827758	63	Female	Caucasian	73.0174263239113	77	1.2228125	169.668058040151	1	1	1	1	0	0	0	1	0	0	0	0	0	0	0	0	0	2	25.1
971226	56	Male	Caucasian	40.8916123954697	110	.889444444444444	169.560899437851	1	0	0	0	0	0	0	0	0	0	0	0	0	1	0	0	0	5	15.98	24250	179	16281	18
1630859	47	Male	Caucasian	25.9388273878589	36	.624705882352941	169.546453232894	1	0	0	1	0	0	0	0	0	0	0	0	0	0	0	0	0	3	13.2
984944	41	Male	African American	23.532603730333	32	.620434782608696	169.538367203924	0	0	1	1	0	0	0	0	0	0	0	0	0	0	0	0	0	3	13.6333333333333
3177994	41	Female	Caucasian	18.6412335801801	39	.438	169.520547945205	0	0	1	0	0	0	0	0	0	0	0	0	0	0	0	0	0	4	10.65
3029444	27	Male	Caucasian	24.7814731434895	34	.768235294117647	169.358197209461	0	0	0	0	0	0	0	0	0	1	0	0	0	0	0	0	0	3	9.66666666666667
1569652	58	Female	Caucasian	26.6217465979654	19	.5425	169.206349206349	1	0	1	0	0	0	0	0	0	0	0	0	0	0	0	0	0	2	11.5
430527	56	Male	Hispanic	39.4496564891848	75	.72	169.00462962963	1	0	1	1	0	0	0	1	1	0	0	0	0	0	0	0	1	2	13.3
255112	52	Male	Caucasian	16.4734628986166	114	.366666666666667	168.666666666667	1	0	1	1	1	0	0	0	0	0	0	0	1	1	0	1	1	2	8.8	5750	116	5086	7
2912905	52	Female	Other/Unknown	26.0224004454067	49	.498571428571429	168.659662527857	0	0	0	1	0	0	0	0	1	0	0	0	0	0	0	0	0	2	8.45
2675558	59	Male	Caucasian	22.7146883254787	49	.439285714285714	168.512195121951	0	0	0	0	1	0	0	0	0	0	0	0	0	1	0	0	0	3	16.9333333333333
1107523	77	Female	Caucasian	35.5916843301274	46	.489473684210526	168.216397849462	1	0	1	1	0	0	0	0	0	0	0	0	0	0	0	0	0	2	28.2	9000	3536	19965	8
1615118	30	Male	Caucasian	30.5688347002324	52	.633333333333333	168.135964912281	1	0	1	0	0	0	0	0	0	0	0	0	0	0	0	0	0	2	10.5
3163540	57	Male	Caucasian	33.4581826362795	75	.684285714285714	168.110618186036	1	0	1	1	0	0	0	0	0	0	0	0	0	0	0	1	1	4	14.85
307166	57	Male	Caucasian	31.7592471919638	43	.689333333333333	167.89974210187	0	0	0	1	0	0	0	0	0	0	0	0	1	1	0	0	0	2	11.75	18000	11141	18284	12
2577588	46	Male	Caucasian	38.1673720947501	56	1.2	167.763888888889	1	0	0	1	0	0	0	0	0	0	0	0	0	1	0	0	0	6	18.5
689624	65	Male	Caucasian	28.3379501385042	80	.635833333333333	167.59501965924	1	0	1	0	0	0	0	0	0	0	0	0	0	1	0	1	1	4	22.675	20500	1298	46869	21
3010346	26	Female	African American	19.1887125220459	25	.45	167.481481481482	0	0	0	0	0	0	0	0	0	0	0	0	0	1	0	0	0	2	7.65
377280	54	Male	Caucasian	21.7872990014867	29	.436666666666667	167.404580152672	1	0	0	0	1	0	1	0	0	0	0	0	1	1	0	0	0	3	19.8333333333333
3036192	75	Female	Caucasian	33.671875	70	.465	167.353643966547	1	0	0	1	1	0	0	0	0	0	0	0	1	1	0	1	1	3	10.0666666666667	1000	3009	5044	4
1666936	65	Female	Caucasian	34.6870055580348	35	.532222222222222	167.340814196242	0	0	0	1	0	0	0	0	0	0	0	0	0	0	0	0	0	3	15.7666666666667
1746034	61	Male	Caucasian	38.2808963331824	56	.887142857142857	167.339640365003	1	0	0	1	0	0	1	0	0	0	0	0	1	0	0	0	0	3	13.8666666666667	18000	0	9227	9
398436	63	Male	Caucasian	31.9359845285662	33	.608888888888889	167.295848540146	1	0	0	1	0	0	0	0	0	0	0	0	1	0	0	0	0	8	17.7875
384150	62	Female	Caucasian	29.4363326539477	57	.571111111111111	167.115758754864	1	0	0	0	1	1	0	0	0	0	0	0	0	1	1	0	0	2	15.42
2338282	59	Female	Caucasian	40.5485842527669	57	.766923076923077	167.07998996991	1	0	0	1	0	0	0	0	0	0	0	0	0	0	0	0	0	3	13.5333333333333	19500	85	9173	13
1653359	45	Male	Caucasian	30.5723545724882	53	.723076923076923	166.965868794326	0	0	0	1	0	0	0	0	0	0	1	0	0	0	0	0	0	3	21.3666666666667
422174	64	Male	Caucasian	44.2562973294253	34	.86	166.925064599483	1	0	0	1	0	0	0	0	0	0	0	0	1	0	0	0	0	3	25.7
2739197	66	Female	Caucasian	52.1403820585419	40	.746666666666667	166.692708333333	1	0	0	0	0	0	0	0	1	0	0	0	1	1	0	0	0	2	10
1480139	51	Male	Caucasian	36.7693473046333	63	.864375	166.602394151201	1	0	1	1	0	0	1	0	0	0	0	0	1	0	0	0	0	3	11.5333333333333	14750	1032	18581	10
3106684	70	Male	Caucasian	55.35725357165	110	1.02142857142857	166.569541569542	0	0	0	1	0	0	0	1	0	0	0	0	0	1	1	0	0	2	14.1	4500	147	6510	9
2454586	48	Male	Caucasian	37.9643798458766	87	.975	166.438746438746	1	0	1	0	0	0	0	0	0	0	0	0	0	0	0	0	0	2	11.5
1092530	19	Male	African American	17.8817759158024	54	.523076923076923	166.424428104575	1	0	0	1	1	0	0	0	0	0	0	0	0	0	0	0	0	2	10.5	5250	660	3895	6
1021421	72	Male	Caucasian	21.3168798152497	83	.399166666666667	166.332637439109	1	0	1	0	1	0	0	0	0	1	0	0	0	0	0	0	0	3	14.7333333333333
1072012	33	Female	Caucasian	27.5313609467456	57	.65	166.215811965812	1	0	1	0	0	0	0	0	0	0	0	0	1	0	0	0	0	2	17.1	11700	2485	8986	13
1750687	46	Female	Caucasian	39.1806339168234	34	.715	166.161616161616	0	0	1	1	0	0	0	0	0	0	0	0	0	0	0	0	0	4	8.725	21000	0	14321	21
3099264	46	Male	Caucasian	35.5738368344449	71	.834	166.090460964562	0	0	0	1	0	0	0	0	1	0	0	0	0	0	1	0	0	4	16.525	2500	2709	6699	5
1128284	58	Female	Caucasian	23.3886865581877	38	.48	166.087962962963	0	0	1	1	0	0	0	0	0	0	0	0	0	0	0	0	0	2	22	6000	24289	26957	5
2700142	76	Female	Caucasian	43.9700834316959	47	.6125	166.022675736961	0	0	0	0	0	0	0	0	0	0	0	0	0	0	0	0	0	2	15.5
539163	26	Female	African American	26.5743944636678	86	.732727272727273	165.955334987593	1	0	1	1	0	0	0	0	0	0	0	0	0	1	0	1	1	2	18.3	7250	981	12658	6
3174296	36	Male	African American	30.1714285714286	39	.805151515151515	165.765901392548	1	0	0	0	0	0	0	0	0	0	0	0	0	0	0	0	0	6	15.0666666666667	11000	19384	34674	7
1060693	56	Female	Caucasian	50.0036503031586	75	.96	165.642361111111	0	0	0	1	0	0	0	0	0	0	0	0	0	0	0	0	0	2	17.15	3000	2616	6812	2
2885008	65	Female	Asian	24.9201132369945	84	.440277777777778	165.615141955836	1	0	0	0	0	0	1	0	0	0	0	0	0	0	0	0	0	10	16.13
2687156	33	Female	Caucasian	22.6061027221308	41	.57	165.557992202729	0	0	0	0	0	0	0	0	0	0	0	0	0	1	0	0	0	4	13.95
1669861	41	Male	Caucasian	25.834792852526	25	.65875	165.521821631879	0	0	0	0	0	0	0	0	0	0	0	0	1	0	0	0	0	2	16.45
1193751	69	Male	Caucasian	37.2453613947156	79	.783548387096774	165.495345592608	1	0	0	0	0	0	0	0	0	1	0	0	0	0	0	0	0	7	15.0285714285714
3196888	63	Female	Caucasian	25.6805247338305	63	.4525	165.438919582566	1	0	0	1	0	0	0	0	0	0	0	0	0	0	0	0	1	2	9.25
895669	32	Female	Native American	21.3117374393947	43	.362727272727273	165.413533834586	0	0	0	0	0	0	0	0	0	1	0	0	0	1	0	0	0	2	20.15
1212047	62	Female	Hispanic	34.5916569928427	49	.561428571428572	165.366836301951	0	0	0	0	0	0	0	0	0	0	0	0	1	1	0	0	0	3	17.9333333333333
1320077	68	Male	Caucasian	38.2083593319174	121	.816538461538462	165.209609043806	1	0	1	1	0	0	0	0	0	0	0	0	0	0	0	0	0	2	13.15	9500	14150	19649	8
1198233	53	Male	Caucasian	39.65285623772	117	1.02413793103448	165.179573512907	1	0	0	0	0	0	0	0	0	1	0	0	0	0	0	0	0	2	18.3
964180	51	Male	Caucasian	28.3708654202318	20	.835	164.854291417166	0	0	1	1	0	0	0	0	0	0	0	0	0	1	0	0	0	4	26.725	13250	751	17977	8
1726734	57	Male	African American	20.5336203050495	84	.44125	164.850487881649	0	0	1	0	0	0	0	0	0	0	0	0	0	1	0	0	0	3	14.3666666666667	14000	1644	11754	14
1061117	59	Male	Caucasian	30.7063742858055	49	.656666666666667	164.809644670051	0	0	0	1	0	0	0	0	0	0	0	0	0	0	0	0	1	4	20
3164368	38	Male	Caucasian	33.9520144861929	86	1.03189189189189	164.745940282871	1	0	1	1	0	0	0	0	0	0	0	0	0	0	0	0	0	2	14.35	18000	26298	33482	9
2186016	44	Female	Caucasian	36.9261778785588	39	.741666666666667	164.674157303371	0	0	0	0	0	0	0	0	0	0	0	0	0	0	0	0	0	3	12.3333333333333	5250	5312	7766	3
1139658	73	Male	African American	25.1180646775505	40	.435714285714286	164.662568306011	1	0	0	0	0	0	0	0	0	0	0	0	0	0	0	0	0	4	19.625
971860	50	Male	Caucasian	42.6619581612866	94	.966470588235294	164.606664637858	1	0	1	1	0	0	0	0	0	0	0	0	0	1	0	1	1	3	27.6
263616	49	Female	Caucasian	28.4451416112378	28	.633333333333333	164.438596491228	0	0	0	0	0	0	0	0	0	0	0	0	0	1	0	0	0	2	11
1120311	62	Male	Caucasian	26.8785444234405	60	.6	164.305555555556	1	0	0	0	0	0	0	0	0	0	0	0	1	0	1	0	0	2	12.85
1149138	42	Female	Caucasian	34.1991645345276	37	.845454545454546	164.21146953405	0	0	0	0	0	0	0	0	0	1	0	0	0	1	0	0	0	6	23.4833333333333
2488800	59	Male	Caucasian	32.8347595470701	45	.711428571428571	164.14156626506	1	0	1	1	0	0	0	0	0	0	0	0	1	0	0	0	0	3	11.1	12000	56	17162	8
1106035	46	Female	Caucasian	41.1895262864068	64	.866666666666667	164.048076923077	1	0	0	0	0	0	0	0	1	0	0	0	0	1	0	0	0	2	30.15	9000	7358	13898	9
2334161	29	Female	Hispanic	21.40589569161	91	.499166666666667	163.998330550918	1	0	0	0	0	0	0	0	0	0	0	0	0	0	0	0	0	3	8.96666666666667	1000	1483	1587	1
2301559	64	Male	Caucasian	32.6732812374355	68	.70390243902439	163.903711403711	1	0	1	1	0	0	0	0	0	0	0	0	0	0	0	0	0	6	12.55	10000	16457	23672	10
3143591	54	Female	Caucasian	32.908875739645	44	.633333333333333	163.890350877193	0	0	0	0	0	0	0	0	0	0	0	0	0	1	1	0	0	2	19.95
1779620	61	Male	Caucasian	24.6917935060583	69	.553125	163.851851851852	1	0	0	1	0	0	0	0	0	0	0	0	0	0	0	0	0	2	7.85	16750	1971	18069	12
709427	59	Female	Caucasian	20.4017945294193	53	.406153846153846	163.700284090909	1	0	1	0	0	0	1	0	0	0	0	0	1	0	0	0	0	4	17.7	14750	1973	11736	19
2799659	41	Male	Hispanic	51.9183673469388	28	1.33575757575758	163.671166061706	1	0	0	0	0	0	0	0	0	0	0	0	1	1	0	0	0	4	20.75
2481607	26	Female	African American	23.2959045799748	38	.614615384615385	163.584689194827	0	0	0	1	0	0	0	0	0	0	0	0	0	0	0	0	0	2	13.75	16750	12673	20237	14
1855208	37	Female	Caucasian	41.3671875	62	.927777777777778	163.288922155689	1	0	1	1	0	0	0	0	0	1	0	0	0	0	0	0	0	2	22.15
432020	60	Male	Hispanic	31.5613744147995	57	.698275862068966	163.259259259259	1	0	1	1	1	0	0	0	0	0	0	0	1	0	0	0	1	2	7.85
1072171	61	Female	Caucasian	24.3149104869533	86	.459166666666667	163.209316394434	1	0	1	0	1	0	0	0	0	0	0	0	0	0	0	0	0	2	15.05	18000	1646	15233	13
3139983	66	Female	Caucasian	43.8929826871561	47	.8	163.159722222222	0	0	0	0	0	0	0	0	0	0	0	0	0	1	0	0	0	4	18.35
1729694	69	Female	Caucasian	30.7799432166912	33	.5075	163.024083196497	1	0	0	1	1	0	0	0	0	0	0	0	1	0	0	0	0	2	7.95	1000	2701	2760	1
3061992	35	Male	Caucasian	30.4910767266095	63	.914358974358975	162.682277061133	1	0	1	1	0	0	0	0	0	0	0	0	0	0	0	0	0	5	14.62	6000	3603	26077	14
3149587	26	Male	Caucasian	49.4539297081625	47	.975	162.393162393162	1	0	0	0	0	0	0	0	0	0	0	0	1	0	1	0	0	2	7.1
1806550	39	Male	African American	20.6011834319527	44	.47	162.364066193853	1	0	1	1	0	0	0	0	0	0	0	0	1	1	0	0	0	2	9.15
2886942	44	Female	Caucasian	24.2825306481847	64	.527837837837838	162.171018945213	0	0	0	0	0	0	0	0	0	0	0	0	0	0	0	0	0	11	13.5454545454545
2734829	65	Female	Caucasian	29.9985777429194	62	.558181818181818	162.170874049946	1	0	0	1	0	0	0	0	0	0	0	0	0	1	0	0	0	2	12.2
2574567	47	Female	Caucasian	25.8101172811729	43	.577777777777778	162.079326923077	1	0	0	0	0	0	1	0	0	0	0	0	1	0	0	0	0	2	9.5
2525696	64	Female	Other/Unknown	44.8274124464601	115	.725	161.900383141762	1	0	0	1	0	0	0	0	0	0	0	0	0	0	0	0	0	3	15.1	3000	2443	4825	3
942519	61	Male	Caucasian	34.6260387811634	29	.8475	161.832186168469	0	0	0	0	0	0	0	0	0	0	0	0	0	0	0	0	0	2	13.9	1000	1904	2085	1
757920	46	Male	Caucasian	27.4691358024691	59	.718181818181818	161.789732770745	1	0	0	1	0	0	0	0	0	0	0	0	0	0	0	0	0	4	9.925	25500	5070	14667	18
2956855	56	Female	Caucasian	34.9978592036843	48	.6675	161.725343320849	1	0	0	1	0	0	0	0	0	0	0	0	0	0	0	0	0	2	18.2
297131	38	Male	Caucasian	25.4640108646446	71	.788888888888889	161.619718309859	0	0	1	0	1	0	0	0	0	0	0	0	0	1	0	0	0	2	21.65	1500	363	452	1
1056292	53	Female	African American	20.4017945294193	36	.442	161.566742081448	1	0	0	0	0	0	0	0	0	0	0	0	0	1	0	0	0	3	15.1333333333333	8000	527	14833	8
2683127	51	Male	Caucasian	36.0742390579411	34	.8	161.467013888889	1	0	0	0	0	0	1	0	0	0	0	0	0	1	0	0	0	2	19.7
3189879	49	Male	African American	25.821560588842	20	.586190476190476	161.276739777958	0	0	0	1	0	0	0	0	0	0	0	0	0	0	0	0	0	2	8.9
3014311	64	Male	Caucasian	44.7118768607576	54	.9	161.148148148148	0	0	0	1	0	0	0	0	0	0	0	0	0	1	0	0	0	2	19.8
1073984	47	Female	Caucasian	29.0174471992654	31	.633333333333333	161.118421052632	0	0	0	1	0	0	0	0	0	0	0	0	0	0	0	0	0	2	14.45
250592	61	Female	Caucasian	31.7337121710701	38	.571764705882353	161.004943987197	1	0	0	1	0	0	0	0	0	0	0	0	0	0	0	0	0	3	13	24750	445	18811	17
1035187	68	Male	Caucasian	22.5121687398594	65	.414	160.869565217391	1	0	1	1	0	0	0	1	1	0	0	0	0	1	0	0	0	2	13.35
3152640	46	Female	Caucasian	66.1284433445576	67	1.32333333333333	160.810243492863	1	0	0	0	0	0	0	1	0	1	0	0	0	1	0	0	0	2	13.9
3176597	28	Male	African American	34.0866052266128	134	1.04533333333333	160.714285714286	1	0	0	1	0	0	0	0	0	1	0	0	0	0	0	0	0	2	10.95
2836643	56	Male	Caucasian	28.3671355541448	57	.616363636363636	160.700589970501	1	0	1	0	0	0	0	0	0	0	0	0	1	1	0	0	0	2	13.45
1561408	56	Female	Caucasian	32.8016669405317	41	.69	160.661835748792	0	0	1	1	0	0	0	0	0	0	0	0	1	1	0	0	0	2	13	11500	76	5421	7
3044295	68	Female	Caucasian	33.1081504434356	31	.578888888888889	160.652591170825	0	0	0	1	0	0	0	1	0	0	0	0	1	0	0	0	0	2	20.05	1000	12	3984	5
1553464	63	Male	Caucasian	28.0387052965143	45	.66	160.578703703704	1	0	0	0	0	0	0	0	0	0	0	0	0	1	0	0	0	2	12.5
3192434	32	Female	Caucasian	17.4609375	41	.417586206896552	160.565648224608	0	0	0	0	0	0	0	0	0	0	0	0	0	0	0	0	0	6	17.1666666666667
2747790	29	Female	Caucasian	27.1745267040536	37	.693333333333333	160.540865384615	0	0	0	0	0	0	0	0	0	0	0	0	0	1	0	0	0	2	10.5
2865110	54	Female	Caucasian	19.8469711650907	51	.442	160.52036199095	0	0	0	0	1	0	0	0	0	0	0	0	0	0	0	0	0	2	11.6
1987507	51	Female	Caucasian	28.203125	42	.556	160.516586730616	0	0	1	0	0	0	0	0	1	0	0	0	0	0	0	0	0	2	6.8	5125	208	6636	20
3347040	34	Male	Caucasian	36.0164733181354	52	1.136	160.441118935837	1	0	0	1	0	0	0	0	0	0	1	0	0	1	1	0	0	3	15.7666666666667	13500	6051	19459	27
300361	50	Female	Caucasian	23.8827008266261	112	.588235294117647	160.4375	1	0	1	1	0	0	0	0	0	0	0	0	0	1	0	0	0	2	15.65	1750	99	188	1
1081849	50	Male	Caucasian	40.9057706355004	35	1.09090909090909	160.416666666667	1	0	1	0	0	0	0	0	0	0	0	0	0	1	0	0	0	3	22.4666666666667	3500	746	2297	2
3051010	56	Female	Caucasian	25	33	.465454545454545	160.416666666667	1	0	0	1	1	0	0	0	0	0	0	0	0	0	0	0	0	2	8.45	1150	90	3691	5
1460644	56	Female	African American	41.3477891156463	52	.85	160.176470588235	0	0	0	1	0	0	0	0	1	0	0	0	0	1	0	0	0	2	10.6	18250	846	11959	13
152365	59	Female	Caucasian	52.8495842781557	50	.921	160.138436482085	0	0	0	1	0	0	0	0	0	1	0	0	1	0	0	0	0	2	15.75	27000	523	21177	28
1114961	57	Male	Caucasian	26.4205310325566	51	.5675	160.068526676456	1	0	1	1	0	0	0	0	0	1	1	0	0	0	0	0	0	7	21.3714285714286	7750	692	36335	7
1111080	70	Female	Caucasian	37.8071833648393	43	.595238095238095	160.066666666667	1	0	0	1	0	0	0	0	0	0	0	0	0	0	0	0	0	3	18.0333333333333	11750	5668	25539	12
1068728	64	Male	Other/Unknown	39.0671983497031	44	.837692307692308	160.029588817468	1	0	0	1	1	0	0	0	0	0	0	0	0	0	0	0	0	2	14.1
935945	51	Female	Caucasian	25.5968594776478	55	.494	159.893724696356	1	0	0	1	0	0	0	0	0	0	1	0	0	1	0	0	0	2	13.55	6750	1783	5258	6
3173808	54	Female	African American	30.078125	41	.575333333333333	159.859018926226	0	0	0	0	0	0	0	0	0	0	0	0	0	0	0	0	0	2	14.65
2316153	54	Male	Caucasian	28.2981322226875	38	.630769230769231	159.822493224932	1	0	0	0	0	0	0	0	0	1	0	0	0	0	0	0	0	3	14.9333333333333	17000	6676	13226	17
2439686	73	Female	Caucasian	51.2286327829074	44	.838235294117647	159.748635477583	1	0	0	1	0	0	0	0	0	0	0	0	0	0	0	0	0	2	24
1132347	51	Female	Caucasian	38.5578815830458	22	.89	159.722222222222	0	0	0	0	0	0	0	0	0	0	0	0	0	0	0	0	0	2	20.85
1782900	25	Male	African American	19.8053417836125	83	.7	159.722222222222	1	0	0	0	0	0	0	0	0	0	0	0	0	0	0	0	0	2	10.2	3000	395	2020	3
1093344	65	Female	Caucasian	29.4280675233056	61	.476190476190476	159.6875	1	0	1	1	0	0	0	0	0	0	0	0	0	0	0	0	0	3	12.7666666666667	7000	3980	12585	4
2771877	53	Female	Other/Unknown	39.5053854875284	67	.844	159.631714060032	1	0	0	0	0	0	0	0	0	0	0	0	0	0	0	0	0	2	9.75
1576350	44	Female	Caucasian	25.2977075878248	39	.397857142857143	159.588270496709	0	0	1	0	0	0	0	0	0	0	0	0	0	1	0	0	0	6	21.1666666666667	26250	582	20852	27
2779799	56	Female	Caucasian	26.2030738221214	46	.475434782608696	159.503124523701	1	0	0	0	0	0	1	0	0	0	0	0	0	1	0	0	0	2	18.8
2772345	70	Female	Caucasian	32.9980185947264	43	.528571428571429	159.286786786787	1	0	0	0	0	0	0	0	0	0	0	0	1	1	0	0	0	4	18.8
568589	35	Male	Other/Unknown	27.235670649069	119	.765714285714286	159.219527363184	1	0	1	1	0	0	0	0	0	0	0	0	0	0	0	0	0	2	4.1	3000	650	3591	2
3331321	21	Female	Caucasian	24.2966667945439	78	.731111111111111	158.922872340426	1	0	0	0	0	0	0	0	0	0	0	0	1	0	0	0	0	3	19.7	1500	1859	6589	5
940147	37	Female	Caucasian	22.5972656091525	67	.501666666666667	158.834440753045	1	0	1	0	0	0	0	0	0	0	0	0	0	0	0	0	0	2	21.95	8250	764	6242	11
1127388	57	Female	Caucasian	22.7146883254787	43	.477777777777778	158.761627906977	1	0	0	0	0	0	0	0	0	0	0	0	0	0	0	0	0	2	19.2	5000	108	2615	5
2892579	60	Female	Hispanic	36.5633660871756	47	.635	158.705161854768	0	0	0	0	0	0	0	0	0	0	0	0	0	1	0	0	0	3	9.46666666666667
1037049	25	Male	Caucasian	22.1102744117794	23	.765	158.678286129267	0	0	0	0	0	0	0	0	0	0	0	0	0	0	0	0	0	3	13.5666666666667
2458212	62	Male	Caucasian	36.9019420379179	67	.774736842105263	158.569972826087	0	0	1	1	0	0	0	0	0	0	0	0	0	0	0	0	0	4	11.1	40000	5537	24308	25
2721607	55	Male	Caucasian	26.3585300270842	44	.603333333333333	158.494475138122	1	0	0	0	0	0	1	0	0	0	0	0	1	0	0	0	0	3	10.6666666666667
2685821	65	Male	Caucasian	27.4048442906574	46	.520588235294118	158.474576271186	0	0	0	0	1	0	0	0	0	0	0	0	0	0	0	0	0	2	12
3338541	56	Male	Caucasian	36.7711841177853	34	.885	158.455743879473	0	0	0	0	0	0	0	0	0	0	0	0	0	0	0	0	0	2	8.7
1351467	34	Male	Other/Unknown	20.0883470499512	22	.448	158.395337301587	0	0	0	0	0	0	0	0	0	0	0	0	0	0	0	0	0	2	12.75	13500	987	8149	11
3243247	60	Female	Caucasian	41.1992945326279	76	.717058823529412	158.362956886337	1	0	0	1	0	0	0	0	0	1	0	0	0	1	0	0	0	2	11.7
1723916	51	Male	Caucasian	44.0830653368333	42	.9975	158.247006404901	1	0	1	1	0	0	0	0	1	0	0	0	0	0	0	0	0	3	12.6333333333333
2713336	65	Male	Caucasian	25.9259259259259	73	.44875	157.938718662953	1	0	0	0	1	0	0	0	1	0	0	0	1	1	0	0	0	2	15
318198	30	Male	Caucasian	20.7985195045224	45	.6725	157.889301941347	1	0	0	1	0	0	0	0	0	0	0	0	0	1	0	0	0	2	9.7
3095249	65	Male	Other/Unknown	37.4551457545357	29	.7595	157.861531709458	1	0	1	1	0	0	0	0	1	0	0	0	0	0	0	0	0	2	17	1500	4662	7232	3
762761	58	Female	Caucasian	19.9081726354454	75	.391111111111111	157.826704545455	1	0	1	0	0	0	0	0	0	0	0	0	0	1	0	0	0	3	15.1	15500	1220	11333	13
1069163	42	Female	Caucasian	35.0718065003779	66	.750612244897959	157.760105129599	0	0	1	1	0	0	0	0	0	0	0	0	0	0	0	0	0	3	19.0333333333333	24750	9208	22765	21
306982	19	Male	Native American	23.169473307758	88	.758620689655172	157.727777777778	1	0	1	0	0	0	0	0	0	0	0	0	1	1	0	1	1	2	17.4	30000	49	30128	21
3060627	38	Male	Caucasian	23.1235156347864	28	.656666666666667	157.703045685279	0	0	0	1	0	0	0	0	0	0	0	0	0	0	0	0	0	2	5.65
2416854	81	Female	Caucasian	35.9320936382796	70	.49375	157.665260196906	1	0	0	1	0	0	0	0	0	0	0	0	1	0	0	0	0	2	8.35
1627894	74	Male	Caucasian	18.7131510106447	79	.364117647058823	157.595584275714	1	0	0	1	0	0	1	0	0	0	0	0	1	0	0	0	0	2	12.885
3131042	50	Female	Caucasian	41.6233090530697	28	.794117647058823	157.407407407407	1	0	0	0	0	0	0	0	0	0	0	0	0	0	0	0	0	4	14.85
1145339	67	Male	Caucasian	41.9133491328207	58	.853793103448276	157.345236492551	1	0	0	0	0	0	0	0	0	0	0	0	0	0	0	0	0	5	15.14
3333432	40	Female	African American	38.1109664305904	52	.975	157.264957264957	1	0	0	0	0	0	0	0	0	0	0	0	1	0	0	0	0	2	13.4
1854639	61	Male	Caucasian	15.2153365531221	38	.335714285714286	157.206264775414	1	0	0	1	0	0	1	0	0	0	0	0	1	1	0	0	0	3	6.63333333333333	6750	2189	7613	6
1141129	67	Female	Caucasian	25.821560588842	62	.4825	157.179044329303	1	0	0	0	0	0	0	0	0	0	0	0	0	0	0	0	0	3	16.1
286866	54	Female	Caucasian	20.3853843499929	96	.4625	157.021021021021	1	0	1	0	0	0	0	0	0	1	0	0	1	0	0	0	0	2	23.1	4500	785	3975	3
2760194	59	Female	Caucasian	37.1139631168151	45	.617777777777778	156.973920863309	1	0	1	0	0	0	0	0	0	0	0	0	1	0	0	0	0	2	13
1109246	45	Male	Caucasian	24.9929388747666	60	.7625	156.948998178506	1	0	1	0	0	0	0	0	0	0	0	0	0	0	0	0	0	2	21.7	8750	1608	5405	5
587418	55	Male	Caucasian	31.4163159548227	57	.685	156.660583941606	1	0	0	1	0	0	0	0	0	0	0	0	1	0	0	0	0	2	17.6	11750	1755	7525	9
2776785	56	Male	Caucasian	40.6402102182806	60	1.01357142857143	156.657270378201	1	0	0	0	0	0	0	0	0	0	0	0	0	0	0	0	0	3	19.4666666666667
964655	49	Male	African American	26.5798526337355	24	.842105263157895	156.585564236111	1	0	1	1	0	0	0	0	0	0	0	0	1	0	0	1	1	6	10.3166666666667
3167181	56	Male	African American	35.2941176470588	82	.76	156.578947368421	1	0	1	1	0	0	0	0	0	0	0	0	0	0	0	0	0	2	17.95
971450	70	Female	Caucasian	29.7083927501188	100	.428823529411765	156.435756744399	1	0	1	1	0	0	0	0	0	0	0	0	0	0	0	0	0	2	7.85	4500	11915	17515	3
2225812	19	Male	Caucasian	15.7847254470019	28	.53625	156.381766381766	0	0	0	0	0	0	0	0	1	0	0	0	0	0	0	0	0	2	16.05
3210826	55	Female	Caucasian	23.6773585448032	27	.473333333333333	156.132629107981	0	0	0	0	0	0	0	0	0	0	0	0	0	0	0	0	0	5	18.9
435291	62	Male	Hispanic	33.795866064808	40	.68	155.968137254902	1	0	0	1	0	0	0	0	0	1	0	0	0	1	0	0	1	3	13.3333333333333
2779142	60	Male	Caucasian	45.5682070619329	63	.912	155.945419103314	0	0	0	0	1	0	0	0	0	0	0	0	0	0	0	0	0	3	23.3666666666667
202427	48	Female	African American	44.7501390781711	81	1.22740740740741	155.843391671696	0	0	0	1	0	0	0	0	0	0	0	0	0	0	0	0	0	3	14.9666666666667	29000	5167	24564	20
3341575	36	Male	Caucasian	25.7834877716193	23	.712857142857143	155.820529948786	1	0	0	0	0	0	0	0	0	0	0	0	0	0	0	0	0	3	15.2333333333333	5500	1291	5316	11
1064988	53	Female	African American	33.0545039788304	97	.69875	155.807990459153	1	0	0	1	0	0	0	0	0	0	0	0	0	0	0	0	0	2	26.7	9750	834	13045	7
2822282	47	Male	Caucasian	23.0795847750865	50	.553	155.79415310428	1	0	0	0	0	0	0	0	0	1	0	0	0	0	0	0	0	3	17.7
2724602	31	Male	Other/Unknown	26.9998924307074	29	.733333333333333	155.448863636364	0	0	0	0	0	0	0	0	0	0	0	0	0	0	0	0	0	4	10.85
2475052	53	Male	Caucasian	26.7010458012144	30	.675	155.382716049383	0	0	0	0	0	0	1	0	0	1	0	0	0	0	0	0	0	2	13.7
3128958	34	Female	Caucasian	27.7681261783654	36	.74	155.18018018018	0	0	0	0	0	0	0	0	0	0	0	0	0	0	0	0	0	3	12.8666666666667	2500	89	5274	6
3332736	29	Female	African American	43.6215158144602	56	1.37	155.179440389294	0	0	0	0	0	0	0	0	0	0	0	0	0	0	1	0	0	2	9	2000	1529	8241	6
606111	33	Female	Caucasian	28.2283864654296	32	.719090909090909	154.998946481247	0	0	0	0	0	0	0	0	0	0	0	0	0	0	0	0	0	2	20.35	4500	2411	3859	3
3165113	41	Male	Native American	25.8264462809917	36	.71	154.929577464789	1	0	1	1	0	0	0	0	0	0	0	0	0	0	0	0	0	3	12.2666666666667
1560188	53	Male	Caucasian	26.8561761613319	65	.6625	154.849056603774	0	0	1	0	0	0	0	0	0	0	0	0	0	1	0	0	1	2	22.5	15000	103	6109	12
300678	44	Male	Caucasian	23.5558514319297	86	.68	154.509803921569	1	0	1	1	0	0	0	0	0	0	0	0	0	0	0	0	0	2	14.6	2000	9183	9302	1
1002016	61	Female	Caucasian	40.1420118343195	139	.753	154.456249077763	1	0	0	1	0	0	0	0	0	0	0	0	0	0	0	0	0	2	21.8
806692	62	Male	Other/Unknown	23.536315913349	80	.477777777777778	154.412790697674	1	0	1	1	0	0	0	0	0	0	0	0	0	0	0	1	1	5	11.58	29000	127	27744	22
2411983	32	Female	Caucasian	22.4154294462435	57	.594444444444445	154.177570093458	1	0	0	0	0	0	0	0	0	0	0	0	0	0	0	0	0	4	13.825	4000	527	2730	4
3014100	57	Female	Caucasian	19.3661704416315	47	.42	153.978174603175	1	0	0	0	0	0	1	0	0	0	0	0	1	0	0	0	0	2	9.75
219594	52	Female	Hispanic	25.9106843468983	51	.54	153.909465020576	0	0	1	1	0	0	0	0	0	0	0	0	0	0	0	0	0	6	20.9833333333333	16250	153	25082	13
1788483	66	Female	Caucasian	34.7493071302595	35	.575833333333333	153.854317414375	1	0	0	0	0	0	0	0	0	0	0	0	0	1	0	0	0	2	7.35	6000	3963	8958	6
826221	56	Male	Caucasian	31.9608904040718	59	.81	153.827160493827	0	0	0	1	0	0	0	0	0	0	0	0	0	1	0	0	0	2	8.9	16500	596	5925	11
255894	70	Male	Caucasian	33.3890521176104	53	.706	153.779115517784	0	0	0	0	0	0	0	0	0	0	0	0	0	0	0	0	0	2	11.5	4500	2667	5420	3
968004	62	Male	African American	15.9177894325705	94	.396	153.745791245791	1	0	1	1	0	0	0	0	0	0	0	0	0	0	0	0	1	3	22.9
2720820	70	Female	Caucasian	28.2186948853616	58	.442857142857143	153.673835125448	1	0	1	0	0	0	1	0	1	0	0	0	1	1	0	1	1	2	17.6
3198316	34	Male	African American	23.4331628926224	64	.768461538461539	153.647536425314	1	0	0	1	0	0	0	0	0	0	0	0	0	0	0	0	0	2	14.75
3188485	45	Female	Caucasian	35.7823846809201	61	.7575	153.630363036304	0	0	0	0	1	0	0	0	0	0	0	0	0	0	0	0	0	2	13.25
1035670	43	Male	Caucasian	23.4944085359598	80	.6025	153.616874135546	0	0	1	1	0	0	0	0	0	0	0	0	0	0	0	0	0	4	12.125
3176838	43	Female	African American	21.6488996386873	32	.63625	153.514516481118	0	0	0	0	0	0	0	0	0	0	0	0	0	0	0	0	1	3	16.7666666666667
3333447	28	Male	Caucasian	28.0181411769376	16	.8725	153.505253104107	1	0	0	0	0	0	0	0	0	0	0	0	0	1	0	0	0	2	11.65
2806405	54	Female	Caucasian	30.8637772724591	69	.635	153.490813648294	1	0	0	0	0	0	1	0	0	0	0	0	1	1	0	0	0	2	13.1
1234836	28	Female	Hispanic	20.7273272986303	76	.3125	153.315555555556	1	0	0	0	0	0	0	0	0	0	0	0	1	0	0	0	0	2	11.05	1750	80	1088	2
2625153	46	Female	Caucasian	37.180261101504	74	.8375	153.237147595357	0	0	0	0	0	0	0	0	1	0	0	0	0	0	1	0	0	2	16.5
979754	51	Male	Caucasian	23.8061481229117	51	.461171428571429	153.183275509572	1	0	1	1	1	0	0	0	0	0	0	0	0	0	0	1	1	8	11.5	47500	5631	50701	36
3351413	60	Female	Caucasian	33.0082383061439	75	.575333333333333	152.954808806489	1	0	1	1	0	0	0	0	0	0	0	0	0	1	0	0	0	2	8.75	1000	618	3579	3
3008680	26	Female	Caucasian	27.4218609344765	50	.7505	152.95358649789	1	0	1	1	0	0	0	0	0	0	0	0	0	1	1	1	1	3	15.4666666666667
1976097	49	Male	Caucasian	27.0342827995382	48	.834285714285714	152.553985920852	0	0	0	1	0	0	0	0	0	0	0	0	0	0	0	0	0	3	20.1333333333333
2986848	63	Male	Caucasian	28.2933454051607	71	.7025	152.234084618426	1	0	1	1	0	0	0	0	0	0	0	0	0	0	0	0	0	2	15.6
2793625	61	Male	African American	21.9543304923437	81	.604827586206896	152.221755036108	1	0	0	0	1	0	0	0	1	0	0	0	0	0	0	0	0	6	17.1
3134201	71	Female	Caucasian	25.3136600947758	92	.434615384615385	152.146017699115	0	0	0	0	0	0	0	0	1	0	0	0	1	1	0	0	0	2	8.55
1825552	61	Male	Other/Unknown	26.8228741447275	60	.577272727272727	152.055993000875	1	0	0	1	0	0	0	0	0	0	0	0	0	0	0	0	0	2	7.1	8250	9961	15424	6
1081654	47	Male	Caucasian	20.3051748335274	40	.577777777777778	152.019230769231	0	0	1	0	0	0	0	0	0	0	0	0	0	0	0	0	0	3	24.4666666666667	1750	816	904	1
1728548	61	Male	Caucasian	23.8053008034457	39	.5125	152.005420054201	0	0	0	1	0	0	0	0	0	0	0	0	0	0	0	0	0	2	7.6	3000	2533	4019	2
3345900	53	Female	Asian	27.0899470899471	81	.534230769230769	151.994240460763	1	0	1	0	0	0	0	0	0	0	0	0	0	0	0	0	0	2	8.1	1250	12076	15501	5
825765	65	Female	Caucasian	33.3322929995943	110	.732	151.98087431694	1	0	0	1	0	0	0	0	0	0	0	0	0	0	0	0	0	2	18.95	18000	5392	22150	21
2292860	45	Male	Caucasian	28.690873708278	83	.787777777777778	151.912905500705	1	0	1	1	0	0	0	0	0	0	0	0	0	0	0	1	1	2	12.1
2862439	37	Male	Caucasian	16.5233137166139	31	.55	151.89898989899	0	0	0	0	1	0	1	0	0	0	0	0	0	0	0	0	0	2	14.35
2311671	20	Male	Caucasian	21.7024722583515	23	.797142857142857	151.792114695341	1	0	0	0	0	0	0	0	0	0	0	0	0	0	0	0	0	2	12.2
3190181	27	Female	African American	28.5017527815882	25	.77375	151.72141446778	0	0	1	1	0	0	0	0	0	0	0	0	0	0	0	0	0	3	21.1666666666667	6000	4144	6428	3
1784972	68	Female	Caucasian	44.921875	60	.758181818181818	151.678657074341	0	0	0	1	0	0	0	0	0	0	0	0	0	1	0	0	0	3	22.5333333333333	1000	19157	21781	1
3010790	61	Female	Caucasian	36.6130909776612	30	.722272727272727	151.608628767219	1	0	0	0	1	0	0	0	0	0	0	0	0	0	0	0	0	2	10.5
2942974	58	Female	Caucasian	26.953125	28	.518333333333333	151.607717041801	0	0	0	1	0	0	0	0	0	0	0	0	0	0	0	0	0	2	12.25
2817084	62	Male	Caucasian	23.6249434133092	59	.596666666666667	151.606145251397	0	0	1	0	1	0	1	0	1	0	0	0	0	1	0	0	0	3	15.7
3329253	32	Male	Caucasian	26.0331160761325	45	.792173913043478	151.481888035126	1	0	0	0	0	0	0	0	0	0	0	0	0	0	0	0	0	4	13.375
1116627	56	Male	Caucasian	45.4314235005582	45	1.41111111111111	151.299212598425	1	0	0	1	0	0	0	0	0	0	0	0	0	0	0	0	0	6	20.7	4000	4749	7649	2
619577	70	Female	Caucasian	36.5532070266542	112	.579090909090909	151.266788766789	1	0	1	1	0	0	0	0	0	0	0	0	0	0	0	0	0	4	20.125	21000	7263	15811	17
1075794	38	Male	Caucasian	28.1689751878277	49	.764285714285714	151.252336448598	1	0	0	1	0	0	0	0	0	0	0	0	0	0	0	0	0	2	21.55	2000	1470	1643	1
1815696	55	Male	Other/Unknown	22.6097565252219	93	.574444444444444	151.051740812379	0	0	0	1	0	0	0	0	1	0	0	0	0	1	0	0	0	3	13.4333333333333	5750	74	3409	5
2853646	61	Female	African American	35.9040934723518	39	.642857142857143	151.050925925926	0	0	0	0	0	0	0	0	0	0	0	0	0	0	0	0	0	2	12.55
2319755	56	Female	Caucasian	19.8840634367659	47	.41875	151.004975124378	1	0	1	0	0	0	1	0	0	1	0	0	0	0	0	0	0	3	19.2666666666667	5500	1505	12071	5
2567082	65	Male	Caucasian	22.2319971267161	83	.418181818181818	150.951086956522	1	0	1	1	0	0	0	0	0	0	0	0	0	1	0	0	1	2	13.45
1593247	36	Male	Caucasian	32.0904734790632	105	.998666666666667	150.885625278149	1	0	1	1	0	0	0	0	0	0	0	0	1	0	1	0	0	4	17.5	12750	6531	10934	8
340751	57	Male	African American	52.5545701573651	55	1.345	150.846757538207	1	0	0	1	0	0	0	0	1	0	0	0	0	1	1	0	0	3	15.5666666666667
1155295	27	Male	Caucasian	24.3928613812876	72	.849166666666667	150.81452404318	1	0	0	0	0	0	0	0	0	0	0	0	0	0	0	0	0	4	11.425
3199163	58	Male	Caucasian	36.2154821186057	84	.967142857142857	150.730346299032	1	0	0	1	0	0	0	0	0	0	0	0	0	0	0	0	0	3	17.3333333333333	12000	50	8929	6
3192886	21	Male	African American	27.4934459983457	54	.899512195121951	150.668082670523	1	0	0	1	0	0	0	0	0	0	0	0	0	0	0	0	0	4	13.575
930548	38	Male	Caucasian	37.6554894537588	72	1.0475	150.66030230708	1	0	1	1	0	0	0	0	0	0	0	0	1	1	0	1	1	3	18.8	6000	2335	5588	6
1056988	67	Male	Caucasian	29.3773026960366	40	.643333333333333	150.507340241796	1	0	0	1	1	0	0	0	1	1	0	0	0	0	0	0	0	2	14.3
2244491	26	Female	Caucasian	24.671201814059	60	.644	150.465838509317	1	0	0	0	0	0	0	0	0	0	0	0	1	0	0	0	0	2	13.2	7000	1324	4829	7
2160583	43	Male	Caucasian	23.00965698077	103	.67	150.406301824212	1	0	0	0	0	0	0	0	0	1	0	0	0	0	0	0	0	5	9.66
248581	63	Female	Caucasian	30.7065702888802	129	.595348837209303	150.35302734375	1	0	1	0	0	0	0	0	0	1	0	0	0	1	0	0	0	3	18.2	1500	23867	23956	1
2852830	73	Female	Hispanic	29.1015625	75	.46125	150.301114122252	0	0	0	1	0	0	0	0	1	0	0	0	0	0	0	0	0	2	10.35
3175472	34	Male	African American	22.7729206049149	64	.755454545454545	150.251704773365	1	0	0	0	0	0	0	0	0	0	0	0	0	0	0	0	0	2	16.5
1691581	55	Female	African American	46.9896193771626	30	1.0675	150.182149362477	1	0	0	1	0	0	1	1	0	0	0	0	0	0	0	0	0	2	19	26000	1567	16323	13
2911302	19	Male	Caucasian	18.7109492465502	25	.626666666666667	150.177304964539	0	0	0	1	0	0	0	0	0	0	0	0	0	0	0	0	0	3	20.5
1474005	52	Male	Caucasian	43.1673469387755	31	1.07666666666667	150.072239422085	0	0	0	1	0	0	0	0	0	0	0	0	1	0	0	0	0	2	12.05	15000	86	6739	12
2159150	54	Male	Caucasian	25.4092306055079	54	.677272727272727	149.906785980611	0	0	0	1	0	0	0	0	0	0	0	0	0	0	0	0	0	2	8.45
3195195	71	Male	Caucasian	36.0854021183467	54	.690714285714286	149.844881075491	1	0	0	1	0	0	1	0	0	0	0	0	0	0	0	0	0	4	19.675
1015127	64	Male	Caucasian	40.547520661157	37	.885	149.805398618958	1	0	1	0	0	0	1	1	0	0	0	0	1	1	0	0	1	2	20.15
473214	23	Male	Caucasian	15.4683982837353	46	.531538461538462	149.495296671491	1	0	1	0	0	0	0	0	0	0	0	0	0	0	0	0	0	2	8.3
2782374	70	Female	Caucasian	33.0964978584026	38	.534	149.474615064503	0	0	0	0	0	0	0	0	0	0	0	0	0	0	0	0	0	3	9.83333333333333
2691270	54	Male	Caucasian	26.9038912293614	48	.719444444444444	149.420849420849	1	0	0	0	0	0	0	0	0	0	0	0	0	0	0	0	0	2	13.5
1560598	45	Female	Caucasian	43.2319821353195	42	1.00975609756098	149.355374396135	1	0	1	1	0	0	0	0	0	0	0	0	0	0	0	1	1	2	8.5	16500	6543	18618	10
1552595	58	Female	Caucasian	28.8044139721693	46	.542	149.190241902419	1	0	0	0	0	0	0	0	0	0	0	0	1	0	0	0	0	2	15.65	12000	228	7786	12
751281	20	Male	Caucasian	29.9041063851114	83	1.00111111111111	149.001109877913	1	0	0	0	0	0	0	0	0	0	0	0	0	1	0	0	0	2	27.45	6750	1705	7124	6
398079	62	Male	Caucasian	18.2946460359657	24	.445	148.988764044944	0	0	0	0	0	0	1	0	0	0	0	0	0	1	0	0	0	4	15.675
3169837	43	Male	Asian	31.875	31	.738	148.961156278229	0	0	0	0	0	0	0	0	0	0	0	0	0	1	0	0	0	3	11.8666666666667
1754653	41	Male	Caucasian	32.6903778638867	23	.9	148.958333333333	1	0	0	1	0	0	0	0	0	1	0	0	0	0	0	0	0	3	7.6	1000	479	538	1
2793093	79	Female	Asian	22.3157213121947	90	.336428571428571	148.578674215617	1	0	0	0	0	0	1	0	0	0	0	0	1	1	0	0	1	5	15.64
403677	55	Male	Caucasian	47.6441301995722	57	1.13	148.457472959685	1	0	0	1	0	0	0	0	1	0	0	0	0	1	0	0	0	8	27.19
2797571	57	Male	Caucasian	29.5765897654244	47	.72625	148.412698412698	0	0	1	0	0	0	0	0	0	0	0	0	0	0	0	0	0	2	14.7
1246209	65	Female	Caucasian	26.0632062093259	76	.53	148.388364779874	1	0	0	0	0	0	0	0	0	1	0	0	0	0	0	0	0	3	21	15250	3677	17379	13
3213814	65	Female	Caucasian	45.373818558288	60	.86875	148.297362110312	1	0	0	1	0	0	0	1	0	0	0	0	1	0	0	0	0	3	17.8333333333333
1053264	46	Male	Caucasian	31.3142857142857	74	.845	148.168967784352	1	0	1	0	0	0	0	1	0	0	0	0	0	0	0	0	0	3	12.8
1207127	49	Female	Other/Unknown	18.0497402414923	46	.42	148.055555555556	0	0	0	0	0	0	0	0	0	0	0	0	0	0	0	0	0	2	5.7
2881772	43	Male	Caucasian	24.8113663559666	13	.75578947368421	147.950518415351	1	0	1	0	0	0	1	0	1	0	0	0	0	0	0	0	0	2	13.65
147078	51	Male	Caucasian	29.7138532022058	30	.831	147.857333868164	0	0	0	1	0	0	0	0	0	0	0	0	0	0	0	0	0	5	23.56	12000	11209	28554	10
2157990	23	Male	Caucasian	20.8953555214707	67	.768333333333333	147.836225596529	1	0	0	0	0	0	0	0	0	0	0	0	1	0	0	0	0	2	12
229657	59	Female	Caucasian	32.1043467214213	62	.707857142857143	147.805247225025	0	0	1	1	0	0	0	0	0	1	0	0	0	0	0	0	0	2	20.9	10750	13175	19692	8
3199671	29	Male	African American	19.5037858301785	85	.602	147.764396456257	0	0	1	0	1	0	0	0	0	0	0	0	0	1	1	0	0	5	20.62
608641	60	Male	Caucasian	22.6904844490693	48	.590588235294118	147.687029659141	1	0	1	1	1	0	0	0	0	0	0	0	1	1	0	1	1	4	15.45	10000	13784	20587	10
1591956	54	Male	Caucasian	31.1748854747096	41	.752	147.68543144208	0	0	1	0	0	0	0	0	0	0	0	0	0	1	0	0	0	2	3	4250	776	3506	3
2496937	50	Male	Caucasian	28.8005308696123	62	.685	147.627737226277	1	0	1	1	0	0	0	0	0	0	0	0	0	0	0	0	0	4	16.65	18750	156	15683	18
3001733	42	Male	Caucasian	31.2791593979472	45	.711333333333333	147.528116213683	1	0	0	0	0	0	0	0	0	0	0	0	1	1	0	0	0	5	17.28
784786	57	Female	Caucasian	22.234964017065	81	.580909090909091	147.443705442532	1	0	0	0	0	0	0	0	0	0	0	0	0	0	0	0	0	4	20.4	14750	1699	13679	18
1637037	51	Female	African American	36.4314982352225	81	.752857142857143	147.44201981868	1	0	0	1	0	0	1	0	0	0	0	0	0	0	0	0	0	2	21.35
2983573	65	Female	Caucasian	32.2420634920635	102	.643125	147.392290249433	1	0	0	1	0	0	0	0	0	0	0	0	0	0	0	0	0	2	10.55
3219737	55	Male	Hispanic	28.9016468909439	56	.690833333333333	147.305991154001	0	0	0	0	0	0	0	0	0	0	0	0	0	0	0	0	0	3	16.5333333333333
580870	51	Female	Caucasian	19.9890586205445	107	.430535714285714	147.287432600581	1	0	1	0	0	0	0	0	0	1	0	0	0	0	0	0	0	12	14.6416666666667	64500	8709	89186	63
1640693	23	Male	Caucasian	27.6153820226979	93	1.07578947368421	147.275562622309	1	0	0	1	0	0	0	0	0	0	0	0	0	0	0	0	0	2	23.265	500	7913	9354	1
2842898	57	Male	Caucasian	31.8040816326531	63	.762857142857143	147.184248855597	1	0	0	0	0	0	0	0	0	0	0	0	0	1	0	0	0	2	16.25
3147278	55	Female	African American	53.6772953052395	28	1.075	147.157622739018	1	0	0	0	0	0	0	0	1	0	0	0	0	0	0	0	0	2	28.55
3013841	52	Male	African American	38.5134900266364	28	1.04	147.136752136752	1	0	0	1	1	0	0	0	0	0	0	0	0	0	0	0	0	3	11.2333333333333
1799904	58	Male	Caucasian	28.2201494859923	65	.73	147.119482496195	1	0	0	1	0	0	1	0	0	0	0	0	1	0	0	0	0	2	12.5
721881	70	Female	Caucasian	21.8299521999323	115	.383333333333333	147.101449275362	1	0	0	1	1	0	0	0	0	0	0	0	0	1	0	0	0	2	9.4	6750	143	5314	6
1154237	62	Male	Other/Unknown	28.690873708278	46	.668888888888889	146.897840531561	1	0	0	0	0	0	0	0	0	0	0	0	0	0	0	0	1	2	16.95
1564794	32	Male	Caucasian	25.1068869484678	64	.810588235294118	146.874818577649	1	0	0	0	0	0	0	0	0	0	0	0	1	1	1	0	0	12	17.4166666666667	71250	516	44332	56
1584736	34	Male	Caucasian	24.6663774821356	32	.76	146.834795321637	1	0	0	0	0	0	0	0	0	0	0	0	1	0	0	0	0	2	12.5	15750	130	4712	11
2509470	48	Male	Caucasian	26.6188611878455	40	.712	146.800873907615	0	0	0	1	0	0	0	0	0	0	0	0	0	0	0	0	0	2	15.8
2785398	43	Male	Hispanic	38.0921730908345	39	.982727272727273	146.686452872854	1	0	0	1	0	0	0	0	1	0	0	0	0	0	0	0	0	2	13.65
2764403	63	Male	Caucasian	19.5789950203712	52	.504705882352941	146.631054131054	1	0	0	0	0	0	1	1	0	0	0	0	1	1	0	0	0	2	13.6
1555769	71	Male	Caucasian	53.2482837349103	51	1.1325	146.479028697572	1	0	0	1	0	0	0	0	0	0	0	0	0	1	0	0	0	4	14.75	3000	1559	4753	2
2898400	46	Female	Caucasian	25.8457174429401	49	.6475	146.383526383526	0	0	0	0	0	0	0	0	0	0	0	0	0	1	0	0	0	2	15.8
463506	65	Male	Caucasian	23.7223466136683	66	.63	146.164021164021	0	0	0	0	0	0	0	0	0	0	0	0	0	1	0	0	0	4	15.775
2765945	67	Male	Caucasian	27.5294250792214	66	.675	146.150205761317	1	0	0	0	1	0	0	0	1	0	0	0	1	1	0	0	0	8	17.6875
3349250	69	Female	Caucasian	48.2539682539683	56	.808125	146.063418406806	1	0	0	1	0	0	0	1	0	0	0	0	0	0	0	0	0	2	22.25	1250	1740	5400	5
3187178	61	Female	Caucasian	33.1047912694227	51	.613	146.057640021751	1	0	0	0	0	0	0	0	0	0	0	0	0	0	0	0	0	3	20.0333333333333
2513023	54	Female	Caucasian	31.71875	29	.665	145.847953216374	1	0	0	0	0	0	1	0	0	0	0	0	1	0	0	0	0	3	19.5666666666667	4000	11389	14349	4
3174402	68	Male	Caucasian	26.543012269698	80	.575384615384615	145.832887700535	1	0	0	1	0	0	0	0	0	0	0	0	1	0	0	0	0	4	13.55
965806	60	Female	Caucasian	31.2429706390855	98	.774555555555556	145.761009898149	1	0	1	0	0	0	1	0	0	0	0	0	1	1	0	1	1	2	24.25	8250	3848	8356	5
334075	40	Male	Caucasian	28.1157653622231	24	.823333333333333	145.748987854251	1	0	0	0	0	0	0	0	0	0	1	0	0	0	0	0	0	2	14.705
1836846	37	Male	African American	30.1459786593043	49	.935454545454545	145.738716121369	0	0	0	1	0	0	0	0	0	0	0	0	0	0	0	0	0	2	11.8	21500	7748	19477	15
3124014	63	Male	Caucasian	22.808521120003	58	.56	145.711805555556	0	0	0	0	0	0	0	0	0	0	0	0	0	0	0	0	0	2	14.5	2000	2660	6595	5
1262366	61	Male	Caucasian	21.5229001886575	66	.5125	145.668292682927	0	0	0	0	0	0	0	0	0	0	0	0	0	1	0	0	0	2	16.05	8250	46	3624	6
2873663	78	Male	Asian	23.0711801277774	43	.4435	145.621946636603	1	0	0	0	0	0	0	0	0	0	0	0	0	0	0	0	1	9	12.4
1569320	72	Female	Caucasian	43.94140625	93	.73	145.53500761035	1	0	0	1	0	0	0	0	0	0	0	0	0	0	0	0	0	3	13	7000	13404	19233	4
1737746	50	Male	Caucasian	28.7288902508511	34	.825	145.454545454545	0	0	0	1	0	0	0	0	0	0	0	0	0	0	0	0	0	2	15.55
1119092	63	Male	Caucasian	22.360122932847	37	.55	145.444444444444	1	0	0	0	0	0	0	0	0	1	0	0	0	0	0	0	0	7	17.9142857142857
2738784	70	Male	Caucasian	21.5331014525923	68	.468125	145.379023883697	0	0	1	0	0	0	0	0	0	0	0	0	0	0	0	1	1	3	12.6666666666667
762591	73	Male	Caucasian	29.4117647058824	119	.544166666666667	145.354772843287	1	0	1	1	0	0	0	0	0	0	0	0	0	0	0	0	0	2	15.85
2069544	70	Female	Caucasian	45.4296875	90	.777916666666667	145.349044813426	1	0	1	0	0	0	0	0	1	0	0	0	0	0	0	0	0	4	15
1722626	45	Male	Other/Unknown	24.2081100016519	40	.6175	145.299145299145	1	0	0	1	0	0	0	0	0	0	0	0	0	1	0	0	0	3	10	8250	1816	5922	6
1254672	41	Female	Caucasian	20.3122130394858	118	.523376623376624	145.282568238213	0	0	0	0	1	0	0	0	0	0	0	0	0	0	0	1	1	5	17.36	8750	202	93702	10
1585877	54	Male	Caucasian	35.9017481849589	60	.9875	145.268635724332	1	0	1	1	0	0	0	0	0	0	0	0	0	0	0	0	0	2	17.5	13000	4	5793	8
1138320	74	Female	Caucasian	34.3479289940828	74	.572727272727273	145.167989417989	1	0	0	0	0	0	0	0	0	0	0	0	1	0	0	0	1	5	20.28
884094	43	Male	Caucasian	25.5649539199596	58	.752631578947368	144.991258741259	1	0	1	1	0	0	0	0	0	0	0	0	0	0	0	0	0	2	21.1	16000	485	12551	13
3170143	58	Male	Caucasian	26.1224489795918	67	.62875	144.908327810912	1	0	0	0	0	0	0	0	0	0	0	0	1	1	0	0	0	3	14.8	2000	13494	14743	2
2764138	74	Male	Caucasian	28.1615074086875	55	.6125	144.87074829932	1	0	0	0	0	0	0	0	0	0	0	0	0	0	0	0	0	4	17.05
2116117	20	Female	Caucasian	24.8367360640047	102	.779090909090909	144.826915597044	1	0	1	0	0	0	0	0	0	0	0	0	1	0	0	0	0	3	6.43333333333333	5000	223	3164	5
1697503	66	Male	Caucasian	42.0996358047379	39	.894545454545455	144.766260162602	1	0	0	1	0	0	0	0	0	0	0	0	0	0	0	0	0	3	22.5333333333333
2366842	78	Male	Caucasian	23.6612718123395	107	.445	144.744069912609	1	0	1	1	0	0	0	0	0	0	0	0	1	0	0	0	0	3	16.1333333333333	19000	209	13429	17
1129399	46	Male	Caucasian	24.453125	100	.564705882352941	144.726273148148	1	0	1	0	0	0	0	0	0	1	0	0	0	1	0	0	0	2	7.8	6000	488	3723	6
1792765	58	Male	Caucasian	52.4067738960368	27	1.57666666666667	144.684637068358	1	0	0	0	0	0	0	0	0	0	0	0	1	1	0	0	0	3	15.6
2700619	71	Male	Caucasian	25.3822881742292	31	.516875	144.619105199516	1	0	0	0	0	0	1	0	0	0	0	0	1	1	0	0	0	2	18
3152277	53	Female	Caucasian	25.0915790794294	56	.606666666666667	144.601648351648	1	0	0	0	0	0	1	0	0	0	0	0	0	0	0	1	1	2	13.4
3101153	51	Male	Caucasian	18.5732628624324	74	.531818181818182	144.572174738841	0	0	1	0	0	0	0	0	0	0	0	0	0	1	0	0	1	3	10.8	2475	268	6066	11
3191126	81	Female	Caucasian	31.6958889146087	50	.475	144.567251461988	1	0	0	1	0	0	0	0	0	0	0	0	1	1	0	0	0	2	10.55
397112	57	Male	Caucasian	38.1751127180957	23	.99	144.504769921437	1	0	0	0	0	0	0	0	0	0	0	0	1	0	0	0	0	6	23.5333333333333
1820993	56	Female	Caucasian	55.1987638790888	93	1.29142857142857	144.452433628319	1	0	0	0	0	0	0	0	0	0	0	0	0	1	0	0	0	4	20.3
3195230	36	Female	African American	35.2536848072562	33	.995384615384616	144.388631289713	0	0	0	1	0	0	0	0	0	0	0	0	0	0	0	0	0	2	26.55
261204	69	Male	Caucasian	44.8868244675265	69	.969565217391304	144.321562032885	1	0	1	1	0	0	1	1	0	0	0	0	0	0	0	0	1	2	26.5	15250	940	26948	9
1206142	54	Female	African American	28.1372781065089	22	.615	144.304426377597	1	0	0	0	0	0	0	0	0	1	0	0	0	0	0	0	0	2	9.65
2795828	51	Female	African American	21.0640021604105	60	.468333333333333	144.110320284698	1	0	0	0	0	0	0	0	0	0	0	0	0	0	0	0	0	2	10.75
1172043	53	Male	Caucasian	27.1878526726172	79	.667	144.021739130435	1	0	1	0	0	0	1	1	0	0	0	0	0	0	0	0	0	2	23.85
1477151	62	Female	Caucasian	30.633608815427	37	.628235294117647	143.815543071161	1	1	0	1	0	0	0	0	0	0	0	0	0	0	0	0	0	2	12.25	27500	1763	16836	27
1576619	51	Male	Caucasian	28.690873708278	59	.78	143.737535612536	0	0	1	0	0	1	0	0	0	0	0	0	1	1	0	0	1	2	18	25500	151	8343	17
2872785	38	Male	Hispanic	21.0576897850182	64	.601428571428571	143.685669041964	1	0	0	0	0	0	0	0	0	0	0	0	1	1	0	0	0	2	14.85
2686838	42	Male	Caucasian	31.8086137191353	35	.902	143.656072924366	0	0	0	0	0	0	0	0	1	0	0	0	0	1	0	0	0	3	12.4
354800	61	Female	Caucasian	36.4791088368294	79	.831666666666667	143.540414161657	0	0	0	1	0	0	0	0	1	0	0	0	0	1	0	0	0	4	23.525
1106038	44	Female	Caucasian	21.9671201814059	66	.576	143.518518518518	1	0	1	0	0	0	1	0	0	0	0	0	0	0	0	0	0	2	11.85	8000	8	10152	8
2801462	50	Male	Caucasian	24.3928613812876	36	.710833333333333	143.493552168816	0	0	0	0	0	0	0	0	1	0	0	0	0	0	0	0	0	3	17.1333333333333
3010042	58	Male	Caucasian	29.1458821651415	50	.773846153846154	143.493207422134	1	0	0	1	0	0	0	0	0	0	0	0	0	1	0	0	0	3	18.2333333333333
1311908	58	Male	Caucasian	27.9038233252092	26	.72	143.484182098765	1	0	0	0	0	0	0	0	0	0	0	0	0	0	0	0	0	5	13.02	61250	154	25766	35
1063053	18	Female	Caucasian	19.1007445129802	47	.596842105263158	143.370321379581	1	0	0	0	0	0	0	0	0	0	0	0	0	0	0	0	0	4	15.05
968935	61	Female	Caucasian	26.796875	55	.525294117647059	143.290095806893	1	0	1	0	0	0	0	0	0	1	0	0	0	0	0	0	0	4	11.925	1250	6015	6015	1
1097600	42	Female	African American	40.4354827731767	38	1.14666666666667	143.154069767442	1	1	1	1	0	0	0	0	0	0	0	0	1	1	0	1	1	5	26.06	750	1542	2315	1
1799800	36	Male	African American	32.0846536894522	41	1.14428571428571	143.14606741573	0	0	0	1	0	0	0	0	0	0	0	0	0	1	0	0	0	2	12.9	12250	2019	5603	7
3242873	53	Male	African American	29.0311418685121	26	.708333333333333	143.123529411765	1	0	0	1	0	0	0	0	0	0	1	0	0	0	0	0	0	2	13.8
3087033	67	Female	Caucasian	37.0703125	56	.672307692307692	143.116100940758	1	0	1	0	0	0	1	0	0	0	0	0	1	1	0	0	0	2	15.3	1000	267	2232	2
339841	56	Female	Caucasian	22.5135423015362	32	.516	142.984496124031	1	0	0	0	0	0	1	1	0	0	0	0	0	0	0	0	0	2	27.25
1112028	50	Female	Caucasian	21.089484796292	34	.55	142.954545454545	0	0	1	0	0	0	0	0	0	0	0	0	0	0	0	0	0	2	20.45	13500	5737	14284	16
1031977	68	Male	Caucasian	44.2240587695133	60	.842307692307692	142.940639269406	0	0	0	1	0	0	0	0	0	0	0	0	0	0	0	0	0	5	21.72
958094	65	Male	Caucasian	30.9992613387197	90	.755714285714286	142.938720856963	1	0	1	0	0	0	0	0	0	0	0	0	1	0	0	0	0	2	10.05	5500	1035	5472	4
2800262	30	Female	Caucasian	21.1267313908708	29	.654444444444444	142.869269949066	0	0	0	0	0	0	0	0	0	0	0	0	0	0	0	0	0	2	10.6
2307229	47	Female	Caucasian	22.8553038545007	50	.581111111111111	142.700764818356	0	0	0	0	0	0	0	0	0	0	0	0	0	0	0	0	0	2	9.2	8000	3074	13124	8
1563761	49	Male	Caucasian	25.0517466835865	24	.643333333333333	142.570595854922	1	0	0	0	0	0	0	0	0	0	0	0	0	0	0	0	0	6	17.1666666666667	43250	2189	25118	35
3059597	81	Female	Caucasian	38.671875	69	.569545454545454	142.438148443735	0	0	0	0	0	0	0	0	1	0	0	0	1	1	1	0	0	4	17.825	1000	7825	7825	1
1128380	56	Male	Caucasian	29.0497320019822	68	.66969696969697	142.153846153846	1	0	1	1	0	0	0	0	0	0	0	0	0	0	0	0	0	4	21.15	14750	2052	9100	14
1064908	74	Female	Caucasian	33.7515467930344	106	.593333333333333	142.134831460674	1	0	1	1	0	0	1	0	0	0	0	0	0	0	0	1	1	6	13.6666666666667	1000	22854	23606	1
1820689	72	Female	Caucasian	38.1172359977856	95	.690555555555556	142.099758648431	0	0	0	0	1	0	0	0	0	0	0	0	0	1	0	0	0	2	7.75	10500	8674	18325	6
1064251	60	Female	Caucasian	20.3360946745562	57	.42	142.063492063492	0	0	0	0	0	0	0	0	0	1	0	0	0	0	0	0	0	4	18.5	7500	1543	6032	7
3182735	40	Male	Caucasian	28.2084653689452	42	.975	142.022792022792	1	0	0	1	0	0	0	0	0	0	0	0	0	0	0	0	0	2	8.95
1757169	48	Female	Caucasian	23.6741075751448	63	.598571428571429	141.95836648104	1	0	0	0	0	0	0	0	0	0	0	0	0	0	0	0	0	2	10.5	10750	741	8368	9
684994	70	Male	Caucasian	49.9594375338021	95	1.0125	141.920438957476	1	0	0	0	0	0	0	0	0	0	0	0	1	0	0	0	0	2	21.6	5750	2260	5240	4
1589761	70	Female	Caucasian	39.498224852071	122	.714736842105263	141.874284077892	1	0	1	1	0	0	0	1	0	0	0	0	0	0	0	0	0	2	20.5	6000	787	4872	4
1829809	58	Male	Caucasian	34.7102040816327	92	.853333333333333	141.871744791667	1	0	0	0	0	0	0	0	0	0	0	0	1	1	0	1	1	4	17.8	3000	8791	11246	3
3045531	71	Male	Other/Unknown	36.3459910593291	62	.77675	141.760540714516	1	0	1	0	0	0	0	0	0	0	0	0	1	1	0	0	0	6	15.6	9500	397	9456	7
965779	53	Male	Caucasian	25.2846639889437	38	.6625	141.716981132075	1	0	1	0	0	0	0	0	0	0	0	0	0	0	0	0	0	3	15.6666666666667
783224	58	Female	Caucasian	33.7822620602676	41	.603125	141.623488773748	1	0	1	0	0	0	0	0	0	0	0	0	1	1	0	0	0	2	23.4	5500	1116	9460	5
1026040	58	Female	Caucasian	28.6011857074187	64	.575161290322581	141.380631893812	1	0	0	0	0	0	0	0	0	0	0	0	0	0	0	0	0	3	15.0333333333333
2785829	50	Male	Caucasian	25.1322055525255	49	.722857142857143	141.279644268775	0	0	0	0	0	0	0	0	0	1	0	0	1	0	0	0	0	2	12.55
2689775	36	Male	Caucasian	31.8063780756005	88	1.08833333333333	141.214905564063	1	0	1	0	0	0	0	0	0	0	0	0	0	0	0	0	0	2	17.9
799579	60	Female	Caucasian	21.5716407764176	47	.462727272727273	141.191879502292	1	0	0	0	0	0	0	0	0	0	0	0	0	0	0	0	0	4	16.975	14250	1284	12258	11
781272	57	Female	Native American	22.038567493113	73	.49	141.156462585034	1	0	1	0	0	0	0	0	0	0	0	0	0	0	0	1	1	2	20.3	2750	550	4993	3
979883	74	Female	Caucasian	44.136015613897	92	.687777777777778	141.142972536349	1	0	1	0	0	0	0	0	0	1	0	0	0	0	0	0	1	3	13.8	1500	12345	13506	1
2119796	43	Female	Caucasian	22.9908547488888	72	.635714285714286	141.140449438202	1	0	1	1	0	0	0	0	0	0	0	0	0	0	0	0	0	3	5.86666666666667	11000	9424	19215	11
1071267	66	Female	Asian	25.7198143937159	81	.495294117647059	141.105832673529	1	0	0	1	0	0	0	0	0	0	0	0	0	0	0	0	0	2	9.15
2857494	40	Male	Other/Unknown	21.978021978022	33	.716666666666667	141.085271317829	0	0	0	0	0	0	0	0	0	0	0	0	1	0	0	0	0	2	12.8
1117372	62	Male	Caucasian	26.6448979591837	53	.626760563380282	141.042696629213	1	0	1	1	0	0	0	0	0	0	0	0	0	0	0	0	0	2	13.05	2000	19853	19998	1
2720701	82	Male	Caucasian	21.360097060281	54	.343333333333333	140.776699029126	1	0	0	0	0	0	0	0	0	0	0	0	1	0	0	0	0	3	15.1
607106	37	Male	Native American	47.0934256055363	86	1.38409090909091	140.668947272396	1	0	1	1	0	0	0	0	0	0	0	0	0	0	0	0	0	2	12.35	6000	7992	11571	4
3154550	53	Female	African American	32.3753462603878	134	.642857142857143	140.596296296296	1	0	0	0	0	0	0	0	0	0	0	0	1	1	1	0	0	2	19.1
2262725	51	Female	Caucasian	33.748953355244	60	.833636363636364	140.568884042166	1	0	0	1	0	0	0	0	0	0	0	0	0	0	0	0	0	2	20.95	1000	145	440	1
1066661	44	Male	Caucasian	22.9091421469966	72	.667777777777778	140.565723793677	1	0	1	0	0	0	0	0	0	0	0	0	1	1	0	0	0	5	17.36
968141	25	Female	Caucasian	20.9274612097611	51	.59	140.501412429379	0	0	0	0	0	0	0	0	0	0	0	0	0	1	0	0	0	2	15.05
972824	69	Male	African American	25.8436343097642	68	.59	140.479048964218	0	0	1	1	0	0	0	0	0	0	0	0	0	1	0	0	0	3	13.0666666666667	12500	4104	11500	10
2590701	46	Male	Caucasian	33.6803439234965	48	.9625	140.38961038961	1	0	0	1	1	0	0	0	0	0	0	0	1	0	0	0	0	2	10.5
1797592	59	Male	Caucasian	28.0265866654182	68	.71	140.387323943662	0	0	1	1	1	0	1	0	0	0	0	0	0	1	0	0	0	2	12.65	4000	1260	3921	4
972309	78	Female	Caucasian	27.2341237518583	32	.469310344827586	140.365540044085	1	0	1	1	0	0	0	0	0	0	0	0	0	0	0	0	0	3	8.9	3750	7202	12144	3
2777895	65	Female	Caucasian	40.3705834439312	68	.841818181818182	140.321274298056	1	0	0	0	0	0	0	0	1	0	0	0	1	1	1	0	0	2	13.35
1736677	67	Male	Caucasian	38.3022988268199	50	1.0051724137931	140.205355441205	1	0	0	1	0	0	0	0	0	0	0	0	1	0	0	0	0	2	23.45	7750	23545	30232	5
144034	38	Female	Caucasian	28.6322051412396	27	.765	140.185185185185	0	0	0	0	0	0	0	0	0	0	0	0	0	1	1	0	0	3	17.5	15250	5718	12465	11
2378940	54	Female	Caucasian	47.928628853618	58	.98	140.164399092971	1	0	1	0	0	0	0	0	0	0	0	0	1	0	1	0	0	2	11.6
988901	72	Female	Caucasian	32.8086342285489	37	.616666666666667	140.135135135135	0	0	0	0	0	0	0	0	0	0	0	0	0	0	0	0	0	2	13.05
1571139	57	Female	Caucasian	23.1401051486378	29	.535	140.057113187954	1	0	0	1	0	0	0	0	0	0	0	0	0	0	0	0	0	2	9.5	4000	7943	10833	4
1795784	80	Female	Caucasian	39.5703125	72	.603333333333333	139.917127071823	1	0	0	1	0	0	0	0	0	0	0	0	0	0	0	0	0	3	14.2666666666667	17750	826	18337	11
3067403	51	Male	Caucasian	36.7908419104291	52	1.0566875	139.907861963815	0	0	0	1	0	0	0	1	0	0	0	0	0	0	0	0	0	4	16.55
2612932	45	Male	Caucasian	25.9071946715322	56	.772727272727273	139.845588235294	1	0	0	0	1	0	0	0	0	0	1	0	0	1	0	0	0	2	10.5
1568984	51	Male	Caucasian	27.1809263478722	53	.78125	139.805155555556	1	0	0	0	0	0	0	0	0	0	0	0	1	0	0	0	0	3	23.3333333333333	9750	3054	9988	8
1579038	46	Male	Caucasian	25.0833945895079	77	.785	139.553078556263	1	0	0	1	0	0	0	0	0	0	0	0	0	0	0	0	0	2	26	10000	150	4623	8
3162323	45	Male	Caucasian	19.4753086419753	75	.596923076923077	139.476839919817	1	0	0	1	0	0	0	0	0	0	0	0	0	0	0	0	0	4	14.65
2318957	61	Male	Caucasian	23.6017120318805	98	.490909090909091	139.469135802469	1	0	0	0	0	0	0	0	0	0	0	0	0	0	0	0	0	2	25.45	15000	522	10276	15
3184359	44	Male	African American	23.0400201994698	53	.698823529411765	139.281705948373	1	0	0	1	0	0	0	0	0	0	0	0	0	0	0	0	0	2	12.05
802123	42	Female	Caucasian	19.0443213296399	37	.43	139.276485788114	0	0	1	0	0	0	0	0	0	0	0	0	0	0	0	0	0	2	5.9	3750	2828	6336	4
2466876	71	Male	Caucasian	35.2457397877109	63	.702857142857143	139.211551490515	0	0	0	0	0	0	0	0	0	0	0	0	0	0	0	0	0	4	15.125	17250	981	18859	13
2454288	50	Male	Caucasian	29.9070553885648	36	.923333333333333	139.169675090253	0	0	0	0	0	0	0	0	0	1	0	0	0	0	0	0	0	2	13.95
960993	48	Male	African American	25.6426193349906	29	.723529411764706	139.163504968383	1	0	0	0	0	0	0	0	0	0	0	0	1	0	0	0	0	3	12.8666666666667
3190329	65	Male	Caucasian	17.9901527584901	47	.426666666666667	139.16015625	1	0	0	0	0	0	0	0	0	0	0	0	1	0	0	0	0	2	9.15
1072488	26	Male	Caucasian	20.7826946266137	25	.748	139.070855614973	0	0	0	0	0	0	0	0	0	0	0	0	0	0	0	0	0	2	15.2	18750	1450	8801	15
1290999	31	Female	Caucasian	25.518869084409	33	.666666666666667	139.043125	0	0	0	0	0	0	0	0	0	0	0	0	1	0	0	0	0	3	18.3333333333333	9000	564	6536	8
3072270	61	Male	Caucasian	21.9223648057109	49	.610909090909091	139.014136904762	1	0	1	1	0	0	0	0	0	0	0	0	0	0	0	0	0	7	16.1714285714286	9750	55	15581	22
3188435	38	Male	African American	16.0989135355364	56	.58	138.979885057471	1	0	0	0	1	0	0	0	0	0	0	0	0	0	0	0	1	2	12.9
2616925	51	Male	Caucasian	35.9291959191416	55	1.1	138.781565656566	1	0	0	0	0	0	1	0	0	0	0	0	0	0	1	0	0	2	8.5
260292	65	Male	Caucasian	21.0673890735537	66	.5	138.75	0	0	0	1	0	0	0	0	0	0	0	0	0	1	0	0	0	2	15.2	3000	994	4924	2
283534	62	Female	Caucasian	39.2198947699134	49	1.025	138.666666666667	1	0	0	0	0	0	0	0	0	0	0	0	1	1	0	0	0	2	12.15	6000	1360	5737	6
2287586	51	Male	Caucasian	27.5860117700317	120	.869285714285714	138.643522322651	1	0	1	1	0	0	0	0	0	1	0	0	0	0	0	0	0	4	13.25	5250	13251	15517	3
3047346	52	Male	Caucasian	31.6327163266571	40	.884	138.260432378079	1	0	1	1	0	0	0	0	0	0	0	0	0	1	1	0	1	3	9.5	2000	2120	6404	5
1088475	45	Male	Caucasian	27.8530612244898	66	.814814814814815	138.127840909091	1	0	1	1	0	0	0	0	0	0	0	0	1	1	0	0	0	2	14.2
975871	48	Female	Caucasian	40.707152121375	56	1.05842857142857	138.108306714057	0	0	0	1	0	0	0	0	0	0	0	0	0	0	1	0	0	3	10.6333333333333	16500	6263	14433	11
2858520	72	Male	Caucasian	31.2214910144106	65	.675	138.098765432099	0	0	1	0	0	0	0	0	1	0	0	0	1	1	0	0	1	2	15.4
1555270	62	Female	Caucasian	24.2233982094356	50	.427	138.093286494926	0	0	1	0	0	0	0	0	0	0	0	0	0	1	0	0	0	2	11	6500	460	6832	7
3009439	69	Male	Caucasian	31.0770323158832	34	.6825	137.983312983313	0	0	0	1	0	0	0	0	0	0	0	0	1	0	0	0	0	2	3.75
2694217	65	Male	Other/Unknown	34.2592592592593	41	.838461538461538	137.901376146789	0	0	0	0	0	0	0	0	0	0	0	0	0	0	0	0	0	2	14.3
518643	48	Male	Caucasian	25.7490310898989	43	.754545454545455	137.846050870147	1	0	0	1	0	0	0	0	0	0	0	0	1	0	0	0	0	3	13.1333333333333
2441980	57	Male	Caucasian	25.7188112432549	59	.801666666666667	137.758142758143	1	0	0	0	0	0	0	0	0	0	0	0	1	0	0	0	0	2	12.7
2861871	73	Female	Caucasian	26.8068447867825	48	.456666666666667	137.749391727494	1	0	0	0	0	0	0	0	0	0	0	0	1	1	0	0	0	3	22.8
2881649	61	Male	Caucasian	31.4339067451335	59	.885714285714286	137.630600358423	0	0	1	0	0	0	0	0	1	0	0	0	0	1	1	0	0	2	15.45
2151045	48	Female	Caucasian	69.3195830836106	52	1.49555555555556	137.555720653789	0	0	1	0	0	0	0	0	0	0	0	0	0	0	0	0	0	2	21.3	1000	11296	11530	1
2856837	38	Male	Asian	20.8012250344027	37	.584166666666667	137.503566333809	1	0	0	0	1	0	0	0	0	0	0	0	0	0	0	1	1	3	17.2666666666667
2479491	34	Female	Caucasian	23.0587049634669	39	.6125	137.487528344671	1	0	0	0	0	0	0	0	0	0	0	0	1	1	0	0	0	2	8.6	3500	390	2086	4
2855037	46	Female	Caucasian	19.7458992738204	78	.54375	137.338441890166	0	0	1	0	0	0	0	1	0	0	0	0	1	0	0	1	1	3	18
1143285	51	Female	African American	26.7238531187604	19	.804285714285714	137.245658180383	0	0	0	0	0	0	0	0	0	1	0	0	0	0	0	0	0	2	19.9
2842970	77	Male	Other/Unknown	24.3417582863402	73	.462857142857143	137.24537037037	1	0	1	0	1	0	1	0	1	0	0	0	1	1	0	0	1	3	12.7666666666667
1797302	67	Female	Caucasian	64.9001398400803	63	1.33857142857143	137.096822008775	0	0	0	1	0	0	0	0	0	0	0	0	0	1	1	0	0	3	17.0333333333333	1000	0	-3085	1
1156103	68	Male	African American	33.9060756814732	48	.8275	136.918429003021	0	0	0	0	1	0	0	0	0	0	0	0	0	0	0	0	0	2	18.1
1757858	67	Male	Caucasian	31.8856916395448	68	.704545454545455	136.855376344086	1	0	1	1	0	0	0	0	1	0	0	0	0	0	0	0	0	2	13.9
688887	62	Male	Caucasian	25.9210527680055	77	.594	136.784511784512	1	0	1	1	0	0	0	0	0	0	0	0	1	0	0	1	1	2	12.95	24250	41	22169	18
2885447	53	Male	Caucasian	27.7102595021517	34	.774	136.757105943152	0	0	0	0	0	0	0	0	0	0	0	0	1	1	0	0	0	2	9.05
2801186	48	Male	Caucasian	34.8836243531995	54	1.06	136.698113207547	0	0	0	0	0	0	0	0	0	0	0	0	0	1	0	0	0	7	14.0428571428571
3078926	68	Male	Caucasian	31.358024691358	37	.743636363636364	136.625916870416	0	0	0	0	0	0	0	0	0	0	0	0	1	0	0	0	0	3	10.5
1128302	19	Female	Caucasian	31.4349112426035	71	.41875	136.451077943615	1	0	1	0	0	0	0	0	0	0	0	0	0	1	0	0	0	2	21.55
254358	54	Male	Caucasian	31.2672499666897	101	1.07857142857143	136.435614422369	1	0	0	0	0	0	0	0	1	0	0	0	1	0	0	0	0	5	22
3341440	61	Female	Caucasian	28.3799445704208	121	.566666666666667	136.313725490196	1	0	0	0	0	0	0	0	0	0	0	0	0	1	0	0	0	3	10.9333333333333
2736838	48	Male	Caucasian	24.3417582863402	53	.680909090909091	136.23943035158	0	0	0	0	0	0	0	0	0	0	0	0	0	1	0	0	0	3	14.4333333333333
1156245	77	Male	Caucasian	34.4769505150011	53	.869090909090909	136.219926778243	1	0	0	1	0	0	0	0	0	0	0	0	0	0	0	0	0	2	14.75
1000557	60	Male	Caucasian	22.1913580246914	61	.586666666666667	136.174242424242	1	0	0	0	0	0	1	0	0	0	0	0	1	0	0	0	0	2	7.35
1834458	76	Male	Caucasian	27.1055595853557	41	.625	136.106666666667	0	0	0	0	0	0	0	0	0	0	0	0	1	1	0	0	0	3	16.6666666666667
1304903	71	Female	Caucasian	37.8232564613469	117	.704444444444444	136.041009463722	1	0	0	1	0	0	0	0	0	0	0	0	0	0	0	0	0	3	13.2	22000	11353	28584	16
1074750	68	Male	Caucasian	22.8523419449695	57	.5	136	1	0	0	1	0	0	0	0	0	0	0	0	0	0	0	0	1	2	5.65	4000	760	3947	4
3181616	38	Male	Caucasian	25.3120112355964	14	.826666666666667	135.897177419355	1	0	0	1	0	0	0	0	0	0	0	0	0	0	0	0	0	3	14.8333333333333
1737504	34	Female	Asian	18.5840262030738	62	.5	135.738888888889	0	0	0	1	1	0	0	0	0	0	0	0	0	1	0	0	0	3	23.8333333333333	2000	2257	3338	2
3331227	55	Female	Caucasian	28.1640178519639	37	.730833333333333	135.689851767389	1	0	0	1	0	0	0	0	0	0	0	0	0	0	0	0	0	2	10.35	4500	492	7037	9
3329271	55	Male	Caucasian	29.9561823613443	52	.824545454545455	135.588172240598	0	0	0	1	0	0	0	0	0	0	0	0	0	0	0	0	0	6	16.9666666666667	6250	11393	25310	25
3129490	31	Male	Caucasian	34.5745589450363	70	1.22058823529412	135.564190093708	0	0	0	1	0	0	0	0	0	0	0	0	0	1	1	0	0	13	15.3461538461538	15250	701	12811	13
1570134	43	Male	Caucasian	21.4024755540905	38	.654	135.484412164458	0	0	1	0	0	0	0	0	0	0	0	0	0	1	0	0	0	2	17.5	8000	247	4105	7
1592172	65	Female	Caucasian	33.2016990564593	55	.807142857142857	135.457227138643	0	0	0	1	0	0	0	0	0	0	0	0	0	0	0	0	0	2	19	12500	2938	10175	10
2064615	28	Female	Caucasian	15.9596101161129	37	.546666666666667	135.447154471545	0	0	0	0	0	0	0	0	0	0	0	0	0	0	0	0	0	2	8.65	4000	387	3373	4
1066791	55	Male	Caucasian	34.5677570758882	39	.846875	135.358753587536	1	0	0	1	0	0	0	0	0	0	0	0	0	0	0	0	0	2	11.4	3750	11793	14344	3
3025396	56	Male	Caucasian	31.8521630468639	51	.818888888888889	135.345997286296	1	0	1	0	0	0	0	0	0	1	0	0	0	0	0	0	0	2	18
289455	28	Female	Native American	18.5832844424445	28	.6	135.333333333333	0	0	0	0	0	0	0	0	0	0	0	0	0	1	0	0	0	2	20.8	2250	465	1931	3
1563995	52	Female	Caucasian	28.8042242751152	37	.604285714285714	135.311268715524	1	0	0	1	0	0	0	0	0	0	0	0	1	1	0	0	0	2	15.5	7000	114	4389	7
972179	53	Male	Caucasian	28.81450399579	46	.768	135.245225694444	0	0	1	1	0	0	0	0	0	0	0	0	0	0	0	0	0	2	12.3
1081443	52	Male	Caucasian	36.2468430725724	31	.95	135.087719298246	1	0	0	0	0	0	0	0	0	0	0	0	0	1	0	0	0	2	14.9
1124933	81	Male	Caucasian	23.6521751273377	63	.493333333333333	135.04222972973	1	0	0	0	0	0	0	0	0	0	0	0	1	0	0	0	0	5	11.32	5250	10883	13576	3
2987866	49	Male	Caucasian	29.9925341661106	70	.913125	134.953228382386	1	0	1	0	0	0	0	0	0	0	0	0	0	0	0	0	0	2	16.35
1824145	60	Female	Caucasian	21.5735125347802	62	.561538461538462	134.946727549467	0	0	1	0	0	0	0	0	0	0	0	0	0	1	0	0	0	3	14.9
2861030	49	Female	Caucasian	40.942093718507	49	1.04533333333333	134.933035714286	1	0	0	0	0	0	1	0	1	0	0	0	1	1	0	0	0	2	12.85
1158805	60	Female	Caucasian	24.2081100016519	57	.56	134.920634920635	0	0	0	0	1	0	0	0	0	0	0	0	0	0	0	0	0	2	14.55
3183808	37	Male	African American	22.2079502433748	53	.696857142857143	134.873411234112	1	0	0	1	0	0	0	0	0	0	0	0	0	0	0	0	0	8	15.5875	4000	11468	13717	4
2880063	62	Female	Caucasian	19.3572084481175	50	.423333333333333	134.862204724409	1	0	0	0	0	0	1	1	0	0	0	0	1	0	0	0	0	2	14.05
1600584	67	Female	Caucasian	24.0641282279354	46	.406	134.852216748768	0	0	1	0	0	0	0	0	0	0	0	0	0	1	0	0	0	2	28.15
2357956	20	Male	Caucasian	19.7526268227656	109	.750625	134.776575076325	1	0	1	1	0	0	0	0	0	0	0	0	0	0	0	0	0	4	12.925	3000	4366	5833	3
2124023	54	Female	African American	30.3936630188847	54	.827857142857143	134.758891764931	0	0	0	1	0	0	0	0	0	0	0	0	0	0	0	0	0	5	24	1000	19287	20647	1
1364780	64	Female	Caucasian	35.703125	43	.716	134.745499689634	0	0	0	1	0	0	0	0	0	0	0	0	0	1	0	0	0	4	21.85	6500	181	3605	4
3167770	59	Female	African American	18.462941375785	55	.37	134.695945945946	0	0	0	0	0	0	0	0	0	1	0	0	0	0	0	0	0	2	24.95	1000	6180	7481	1
1641176	53	Female	Caucasian	22.0603537981269	58	.475625	134.647393780114	0	0	1	1	0	0	0	0	0	0	0	0	0	1	0	0	0	2	12.75
2937386	50	Male	Other/Unknown	28.3360622066752	50	.904285714285714	134.636650868878	1	0	0	0	0	0	0	0	0	0	0	0	0	0	0	0	0	2	7.15
1200873	56	Female	Caucasian	29.0652557319224	49	.625	134.586666666667	1	0	1	0	0	0	0	0	0	0	0	0	0	1	0	0	0	5	16.32
2304733	53	Female	Caucasian	30.8230966507106	66	.9	134.527777777778	0	0	0	0	0	0	0	0	0	0	0	0	0	0	0	0	0	2	25.75	8500	36	8453	6
2398081	59	Male	Caucasian	24.0012847233132	56	.690454545454545	134.422317314022	0	0	0	1	0	0	0	0	0	0	0	0	1	0	0	0	0	4	12.275	29500	6273	19092	24
2797612	50	Female	Other/Unknown	25.7421875	51	.61304347826087	134.370567375887	1	0	0	0	0	0	0	0	0	0	0	0	0	0	0	0	0	3	14.4333333333333
823844	68	Female	Caucasian	32.6437869822485	98	.641666666666667	134.337662337662	1	0	0	1	0	0	0	0	0	0	0	0	0	0	0	0	1	3	14.9666666666667	14000	816	9799	12
1181606	59	Male	Caucasian	27.4729438347766	100	.835	134.326347305389	1	0	0	1	0	0	0	0	0	0	0	0	0	1	1	0	0	3	17.3666666666667
2890138	53	Male	Caucasian	32.6367303329835	44	.694	134.239913544669	0	0	0	0	0	0	0	0	0	0	1	0	0	0	0	0	0	3	16.6333333333333
1799696	57	Male	African American	82.89387819891	54	2.38285714285714	134.152094990674	0	0	0	0	0	0	0	0	0	0	0	0	0	1	0	0	0	3	29.3333333333333	21750	405	7889	12
1129855	61	Female	Caucasian	53.8775510204082	49	1.35	134.104938271605	1	0	1	1	1	0	0	0	0	0	0	0	0	0	0	1	1	3	22.4	3750	2687	5816	2
3177638	72	Female	African American	27.4747474747475	74	.527272727272727	133.980842911877	1	0	0	0	0	0	0	0	0	1	0	0	0	0	0	0	0	4	19.025
946384	44	Female	Caucasian	15.9931387087938	39	.475	133.894736842105	1	0	0	0	0	0	0	0	0	0	0	0	0	0	0	0	0	3	18.5333333333333
2331360	51	Female	Caucasian	31.1211892164273	44	.712857142857143	133.866622133155	1	0	0	1	0	0	0	0	0	0	0	0	0	0	0	0	0	4	15.1
2390082	61	Male	Caucasian	24.0955204425291	49	.572142857142857	133.858371480094	1	0	1	1	0	0	0	0	0	0	0	0	0	0	0	0	0	4	16.575	1000	258	286	1
1560569	32	Male	Caucasian	23.3314971158292	47	.838888888888889	133.819867549669	1	0	0	0	0	0	0	0	0	0	0	0	0	0	0	0	0	3	10.3333333333333	11000	720	5404	8
905800	72	Male	Caucasian	98.5939643347051	72	.8125	133.675213675214	1	0	0	1	0	0	0	0	0	0	0	0	0	1	0	0	0	2	19.7	6500	495	4554	6
375028	59	Male	Caucasian	27.0575742934939	36	.68	133.511029411765	1	0	0	0	1	0	0	0	0	0	0	0	1	0	0	0	0	2	10.2
3032125	67	Female	Caucasian	38.924338203706	80	.805882352941176	133.485502838605	1	0	1	0	0	0	0	0	0	0	0	0	1	1	0	0	0	5	12.5
1356380	69	Female	Caucasian	19.1887125220459	64	.351666666666667	133.47551342812	1	0	1	1	1	0	1	1	0	0	0	0	1	0	0	0	0	6	20.8666666666667
2769208	66	Female	Hispanic	24.6464646464646	80	.516923076923077	133.41228505291	0	0	0	0	0	0	0	0	0	0	0	0	0	1	0	0	0	4	15.875
735589	42	Male	Caucasian	43.774906412269	83	1.47952941176471	133.394516892847	1	0	1	1	0	0	0	0	0	0	0	0	0	1	0	0	0	3	20.6333333333333	1500	23747	24952	1
1577211	50	Female	Caucasian	19.4865417288859	47	.483	133.333333333333	1	0	0	0	0	0	0	0	0	0	0	0	0	0	0	0	0	2	7.5	7750	5274	11021	7
3055343	60	Female	Caucasian	46.9953602629099	35	1.06774193548387	133.303121852971	1	0	1	1	1	0	0	0	0	0	0	0	0	0	0	0	0	5	15.94
954173	72	Female	Caucasian	27.4414750012932	91	.53	133.291404612159	1	0	1	0	0	0	0	0	0	0	0	0	1	1	0	0	0	2	15.75	7500	1645	19301	6
868212	59	Female	Caucasian	24.4388858842618	78	.611020408163265	133.11748496994	1	0	0	1	0	0	0	0	0	0	0	0	0	0	0	0	0	4	23	34000	7145	26564	25
1588733	62	Male	Caucasian	29.4250792213671	84	.8475	132.940019665683	1	0	1	1	0	0	0	0	0	0	0	0	0	0	0	1	1	2	10	13500	3046	7818	9
1739355	19	Female	African American	21.7578125	13	.705	132.775807722616	0	0	0	0	0	0	0	0	0	0	0	0	0	1	0	0	0	3	13
657891	77	Female	Caucasian	29.1878744200712	83	.427142857142857	132.742474916388	1	0	1	1	0	0	0	0	0	0	0	0	1	0	0	0	0	4	14.525	15000	3480	15994	15
2145455	62	Male	Caucasian	29.7224113195094	87	.703333333333333	132.618483412322	0	0	1	1	0	0	0	0	0	0	0	0	0	0	0	0	0	3	11.4333333333333
261138	57	Female	Caucasian	24.2339194355808	29	.5225	132.597022860181	1	0	0	0	1	0	0	0	0	0	0	0	0	1	0	0	0	4	15.425	12500	3424	11292	10
2804815	74	Female	Other/Unknown	35.0718065003779	46	.602	132.475083056478	0	0	1	0	0	0	1	0	0	0	0	0	0	1	0	0	0	2	14.4
3056627	56	Male	Caucasian	20.2675980594522	72	.597142857142857	132.464114832536	0	0	1	0	1	0	0	0	0	0	0	0	0	1	0	0	0	3	9.8	2500	14	5533	8
2704139	49	Male	Caucasian	34.0051700511564	35	1.02702702702703	132.292580409357	1	0	1	0	0	0	0	0	0	1	0	0	0	1	0	0	0	10	15.31
1592111	46	Female	Caucasian	20.989103426229	51	.513333333333333	132.251082251082	1	0	0	0	0	0	0	0	0	1	0	0	0	0	0	0	0	4	12.75	11750	21206	30339	13
417160	68	Female	Caucasian	27.4218609344765	63	.548571428571429	132.161458333333	1	0	0	1	1	0	0	0	0	0	0	0	1	1	0	0	0	4	18.55
1281132	65	Male	African American	35.4916265388086	70	1.01538461538462	132.133838383838	0	0	0	0	0	0	0	0	0	0	0	0	0	1	0	0	0	2	14.65	10500	2222	16872	9
1491293	63	Female	Caucasian	25.5939055765311	63	.62	132.128136200717	1	0	0	0	1	0	0	0	0	1	0	0	1	0	0	0	0	3	16	7000	662	6568	7
1109600	48	Female	Caucasian	20.0892857142857	57	.548387096774194	132.114705882353	1	0	1	1	0	0	0	0	0	0	0	0	0	0	1	0	0	8	16.075	17000	736	28715	17
421070	70	Male	Caucasian	38.5098612125639	88	.97	132.101947308133	1	0	0	0	0	0	0	0	1	0	0	0	1	1	0	0	0	2	15.95
2775187	71	Female	Caucasian	36.2959059251452	70	.611818181818182	132.044947994056	1	0	0	0	0	0	1	0	1	0	0	0	1	1	0	0	0	3	12.5
2586574	72	Male	Caucasian	24.5152354570637	30	.633333333333333	131.973684210526	1	0	0	1	1	0	0	0	0	0	0	0	1	0	0	1	1	3	9.33333333333333
976586	60	Female	Caucasian	16.00390625	55	.345	131.94847020934	1	0	0	1	0	0	0	0	0	0	0	0	0	0	0	0	0	2	11.65
3163056	34	Male	African American	27.1430374952657	97	.96	131.886574074074	1	0	1	1	0	0	0	0	0	0	0	0	0	0	0	0	0	3	12.0333333333333
3016591	71	Male	Caucasian	40.9696164248136	73	.915	131.86247723133	1	0	1	0	0	0	0	1	0	0	0	0	0	1	1	0	0	2	24.6
318390	69	Male	Caucasian	27.2239925507774	58	.662	131.829053373615	1	0	0	0	0	0	0	0	0	0	0	0	1	1	0	0	0	3	17.2
2465619	68	Female	Caucasian	33.671875	58	.654285714285714	131.74672489083	1	0	1	1	0	0	0	0	0	0	0	0	1	0	0	0	0	2	12	6000	1451	7178	5
475951	49	Male	Hispanic	79.6938765880607	42	2.35075757575758	131.670909872167	1	0	0	1	0	0	0	1	0	1	0	0	0	0	0	0	0	3	16.2666666666667
1043902	58	Male	Caucasian	27.4285714285714	40	.726666666666667	131.651376146789	0	0	0	1	0	1	0	0	0	1	0	0	1	0	0	0	0	2	12.9
2488539	63	Male	Caucasian	30.4153463105478	64	.873636363636364	131.593970401202	1	0	1	0	0	0	0	0	0	0	0	0	1	0	0	0	0	2	9.15	12000	113	9833	8
2878768	77	Male	Caucasian	26.5164763601922	50	.573333333333333	131.55523255814	0	0	0	0	1	0	0	0	0	0	0	0	0	1	0	0	0	3	10.9
1055561	40	Male	Caucasian	26.4545197726587	77	.933333333333333	131.547619047619	1	0	0	1	0	0	0	0	0	0	0	0	0	0	0	0	0	4	11.025	10500	7278	14540	7
719330	45	Male	Caucasian	32.7082286817635	23	1.03714285714286	131.544612794613	0	0	0	0	0	0	0	0	0	0	0	0	0	0	0	0	0	2	10.7	6250	3747	6842	5
1825201	68	Female	Caucasian	23.4653247084272	118	.414444444444445	131.501340482574	1	0	1	1	0	0	0	0	0	0	0	0	1	1	0	0	0	3	19.4	17000	621	17212	17
447315	59	Male	Caucasian	25.0804052682602	52	.718571428571429	131.354373757455	1	0	0	0	0	0	0	0	0	0	0	0	0	0	0	0	0	2	10.2
3156798	45	Female	Caucasian	39.8781862652483	66	1.09230769230769	131.303305946792	1	0	0	0	0	0	0	0	0	1	0	0	0	0	0	0	0	2	19.25
3099570	24	Female	Caucasian	22.4609375	52	.705555555555556	131.299212598425	1	0	1	1	0	0	0	0	0	0	0	0	1	1	1	0	0	3	7.13333333333333	1700	44	5725	8
2229410	47	Male	Caucasian	43.8113121124201	64	1.36272727272727	131.27779630865	0	0	1	1	0	0	0	0	0	1	0	0	0	0	0	0	0	2	9.7
3046103	55	Female	Caucasian	27.9892097813967	62	.665625	131.246739697444	1	0	0	1	0	0	0	0	0	0	0	0	0	1	0	0	0	2	11.7	3450	28	9291	21
2876026	55	Female	Caucasian	16.755932318653	68	.43	131.233850129199	0	0	1	0	0	0	0	0	0	1	0	0	0	0	0	0	0	2	14.65
3038212	74	Male	Caucasian	32.8292835828727	54	.664444444444445	131.19983277592	1	0	1	1	0	0	0	0	0	0	0	0	0	1	0	0	0	4	16.8	1500	165	4984	4
973181	77	Male	Caucasian	24.4445339146339	43	.576	131.189236111111	1	0	1	1	0	0	1	1	0	0	0	0	1	0	0	0	0	4	16.275	17500	4115	14278	14
2960060	26	Male	Caucasian	27.681660899654	34	.966666666666667	131.034482758621	0	0	0	1	0	0	0	0	0	0	0	0	0	0	0	0	0	7	18.4857142857143
3180083	49	Female	Caucasian	19.1010288412886	57	.437142857142857	130.973583877996	1	0	0	1	0	0	0	0	0	0	0	0	0	0	0	0	0	2	6.7
1792052	53	Female	Asian	17.3944792334029	86	.372727272727273	130.971544715447	1	0	1	0	0	0	0	0	1	0	0	0	0	0	0	0	0	3	10.1333333333333	5500	149	15758	9
2239718	28	Male	African American	20.6933619994625	109	.823137254901961	130.962363030014	1	0	0	1	0	0	0	0	0	0	0	0	0	0	0	0	0	8	13.8625
3344865	61	Female	African American	70.1033005794911	70	1.45846153846154	130.827546296296	1	0	0	0	0	0	0	0	0	0	0	0	0	0	1	0	0	2	27.35	2500	5960	9878	5
2468530	60	Male	Caucasian	20.5928983286538	29	.553	130.801687763713	1	0	1	1	0	0	0	0	0	0	0	0	0	0	0	0	0	4	14.1	17250	14546	24125	12
2973799	52	Male	Caucasian	21.6442002678821	39	.431868131868132	130.749787955895	1	0	1	1	1	0	0	0	0	0	0	0	0	0	0	1	1	6	20.15
2751208	50	Female	Caucasian	20.3672737264931	77	.564615384615385	130.619891008174	1	0	0	0	0	0	0	0	1	0	0	0	1	1	0	0	0	7	16.4142857142857
173397	20	Male	Asian	27.1273232665569	21	.975	130.25641025641	0	0	0	1	0	0	0	0	0	0	0	0	0	1	0	0	0	2	13.25	6000	266	3824	4
2781499	45	Female	Caucasian	22.452115910149	39	.62	130.241935483871	1	0	0	0	0	0	0	0	0	0	0	0	1	1	0	0	0	3	11.2666666666667
199542	63	Male	Caucasian	37.3515087662127	51	.888571428571429	130.224633797785	0	0	0	1	0	0	0	0	0	0	0	0	0	0	0	0	0	2	7.6	17000	1635	10575	9
3331495	79	Female	African American	31.0444909207881	25	.620833333333333	130.187919463087	1	0	0	0	0	0	1	0	0	0	0	0	0	0	0	0	0	2	8.55
1077687	44	Male	Caucasian	46.9482919797128	42	1.39411764705882	130.070323488045	1	0	1	1	0	0	0	1	0	0	0	0	0	0	0	0	0	2	18.25	2000	41	627	1
2898897	55	Male	Caucasian	29.3551607511378	35	.8425	130.036267721728	0	0	0	0	0	0	0	0	0	0	0	0	0	0	0	0	0	3	14.3
2619243	61	Male	Caucasian	39.3367792874737	26	1.27	130.025153105862	0	0	0	0	0	0	0	0	0	0	0	0	1	1	0	0	0	2	11.5
3173598	60	Female	Caucasian	27.2910927456382	66	.6352	129.967814161769	1	0	0	0	1	0	0	0	0	0	0	0	0	1	0	0	0	4	21.975
2819474	67	Male	Caucasian	59.8935930770601	71	1.35375	129.942546424541	0	0	0	1	0	0	0	0	1	0	0	0	0	1	1	0	0	2	10.95
1095098	56	Male	Caucasian	30.6873394432704	73	.775	129.763440860215	1	0	1	0	0	0	1	0	0	0	0	0	0	0	0	0	0	2	12
405870	38	Female	Caucasian	24.1111593334298	68	.611666666666667	129.700272479564	1	0	0	1	0	0	0	0	0	0	0	0	1	1	0	0	0	4	12.325
3217953	49	Female	Caucasian	23.0393077273773	45	.690833333333333	129.529553679132	1	0	0	0	0	0	0	0	0	0	0	0	1	0	0	0	0	2	20.7
372195	71	Female	Caucasian	23.675424281838	114	.586153846153846	129.488188976378	1	0	0	0	0	0	1	0	1	1	0	0	1	0	0	0	1	3	15.9666666666667
2395177	59	Female	Caucasian	45.5078125	43	1.0125	129.444444444444	1	0	0	0	0	0	0	0	0	1	0	0	0	0	0	0	0	2	23.05
2811116	64	Male	Asian	26.4875882179184	25	.644705882352941	129.344079480941	1	0	0	0	0	0	0	0	0	0	0	0	0	0	0	0	0	5	14.82
3184851	73	Male	Caucasian	41.9419706980753	65	.945483870967742	129.325315591948	0	0	0	1	0	0	0	0	0	0	0	0	0	0	0	0	0	4	20.975
3217775	69	Male	Caucasian	53.6729732646281	50	1.445	129.320453671665	1	0	0	0	0	0	0	0	1	0	0	0	1	0	0	0	0	2	22.45
1184862	83	Female	Caucasian	39.498224852071	71	.63875	129.269406392694	0	0	0	0	0	0	0	0	0	0	0	0	0	0	0	0	0	2	10.3
3347131	75	Female	Caucasian	29.1917250501168	64	.473571428571428	129.248366013072	1	0	0	1	0	0	0	0	0	0	0	0	0	0	0	0	0	2	7.65	1500	8764	16474	6
607783	63	Female	Caucasian	28.1588172534675	73	.611666666666667	129.207538601272	1	0	1	1	0	0	0	0	0	0	0	0	0	0	0	0	0	2	10.55	10000	1135	8806	10
1064416	19	Female	African American	22.1644282863493	71	.763	129.070190767439	1	0	0	0	0	0	0	0	0	0	0	0	0	1	0	0	0	2	9.6	3750	2393	3833	3
1082431	64	Female	Caucasian	35.9228650137741	49	.8	129.041666666667	0	0	1	1	0	0	0	0	0	0	0	0	0	1	0	0	0	2	24.9
2092406	43	Male	Caucasian	42.0793740995766	76	1.19777777777778	129.010899814471	1	0	1	0	1	0	0	0	0	0	0	0	0	1	0	0	0	4	23.225	6500	752	6106	5
2887606	73	Male	Caucasian	52.0990837900043	75	1.188	129.008838383838	0	0	0	0	0	0	0	1	1	0	0	0	1	1	0	0	0	3	17.9333333333333
3246712	53	Male	African American	20.5087410549189	21	.624615384615385	128.974702380952	1	0	0	0	0	0	0	0	0	0	0	0	0	0	0	0	0	2	9.35
2691885	55	Female	African American	22.3673469387755	56	.627272727272727	128.920088566828	1	0	0	0	0	0	0	0	0	0	0	0	1	1	0	0	0	4	10.275
1055492	45	Male	Other/Unknown	21.5231129834891	44	.737857142857143	128.751210067764	0	0	0	1	0	0	0	0	0	0	0	0	0	0	0	0	0	4	20.35	14250	13387	19747	10
722379	82	Male	Caucasian	24.9877504639186	76	.48	128.721064814815	1	0	1	0	0	0	1	0	0	0	0	0	1	1	0	0	0	2	15.6	11250	128	7184	8
1605576	50	Male	Caucasian	21.6412742382271	65	.485714285714286	128.676470588235	0	0	0	0	0	0	0	0	0	1	0	0	0	0	0	0	0	2	21.25
1554508	52	Female	Other/Unknown	24.9722721667666	102	.551212121212121	128.605460875939	1	1	1	1	0	0	0	0	0	0	0	0	0	1	1	0	0	3	14.3333333333333	3500	3141	15131	7
3119697	59	Female	Caucasian	27.5652377292927	28	.722333333333333	128.489847715736	1	0	0	1	0	0	1	0	0	1	0	0	0	0	0	0	0	14	12.5142857142857	60750	9746	76738	87
1565846	73	Female	Caucasian	30.12109375	42	.558571428571429	128.461885478829	0	0	0	0	0	0	0	0	0	0	0	0	0	0	0	0	0	2	8.5	14250	256	7087	9
568862	31	Male	Caucasian	20.7192941484726	17	.686666666666667	128.313106796117	0	0	0	0	0	0	0	0	0	0	0	0	0	0	0	0	0	2	16.05
485990	71	Female	Hispanic	14.5248660009911	97	.305	128.196721311475	1	0	1	1	0	0	0	0	0	0	0	0	0	0	0	0	1	4	8.95
492160	63	Male	African American	22.1382505356903	73	.568333333333333	127.956989247312	1	0	1	0	1	0	1	0	0	1	0	0	0	0	0	0	0	2	11.35
1745272	58	Female	Asian	27.8287319251548	84	.73875	127.956382778718	1	0	1	0	0	0	0	0	0	0	0	0	0	1	0	0	0	2	8.75	14500	388	12418	12
407275	71	Male	African American	40.1304751054891	52	.795	127.898322851153	0	0	0	1	0	0	0	0	1	0	0	0	0	0	0	0	0	2	10.9
3061825	54	Male	Caucasian	30.1143459429776	46	.889090909090909	127.895932742559	0	0	0	1	0	0	1	0	1	0	0	0	0	1	1	0	0	4	21.7	1400	179	5606	7
1809450	75	Male	Other/Unknown	32.6318027210884	52	.650405405405405	127.836934690768	1	0	0	1	0	0	0	1	0	0	0	0	0	0	0	0	0	5	19.6
2852979	47	Male	Caucasian	28.1303717039584	49	.95	127.80701754386	1	0	0	0	0	0	0	0	0	0	0	0	1	1	0	0	0	2	19.7
272638	59	Male	Caucasian	25.8397217431107	46	.74	127.702702702703	1	0	0	1	0	0	0	0	0	0	0	0	1	1	0	0	0	3	18.6	3250	8223	13703	2
2865630	57	Male	Hispanic	41.5970219695541	77	1.18727272727273	127.679407010379	1	1	1	0	1	0	0	0	0	0	0	0	0	0	0	0	0	14	17.9285714285714
3201829	62	Male	Caucasian	21.3573407202216	79	.655	127.519083969466	1	0	1	1	0	0	1	0	0	0	0	0	1	0	1	0	1	2	15.75
1021115	59	Female	Caucasian	24.1230769230769	62	.562	127.51334519573	0	0	0	0	1	0	0	0	0	0	0	0	0	0	0	0	0	4	15.35
1581229	69	Female	Caucasian	29.1655130573446	56	.596923076923077	127.384969215349	1	0	1	0	0	0	0	0	0	0	0	0	0	0	0	0	1	3	21.3333333333333	7000	603	6334	7
964515	56	Female	Caucasian	18.0240838997303	60	.436444444444444	127.320519348269	1	0	1	1	0	0	0	0	0	0	0	0	0	0	0	0	0	2	5.25
669487	67	Female	Caucasian	25.3559982149377	112	.498076923076923	127.22543972544	1	0	1	1	0	0	0	0	0	0	0	0	0	0	0	0	0	4	16.65	14250	2118	25142	18
629998	39	Male	Caucasian	15.5613399728384	72	.606666666666667	127.174908424908	0	0	1	0	0	0	0	0	0	0	0	0	0	0	0	0	1	2	17.85	25750	11	24591	34
3177922	19	Male	Caucasian	23.6734693877551	38	.958333333333333	127.13768115942	1	0	1	0	0	0	0	0	0	0	0	0	0	1	0	0	0	3	8.16666666666667
3107572	68	Male	Caucasian	24.990725630829	48	.65875	126.907020872865	0	0	0	1	1	0	1	0	0	0	0	0	1	0	0	0	0	4	14.425	7000	92	9005	16
751670	49	Male	Caucasian	20.6541421457673	43	.7275	126.823214967545	1	0	0	0	0	0	0	0	0	0	0	0	0	0	0	1	1	2	11.35	8750	3	5632	7
1570949	50	Female	Caucasian	31.00390625	37	.7825	126.789137380192	1	0	0	1	0	0	0	0	0	0	0	0	0	0	0	0	0	2	11.5	5000	3962	6891	4
2812585	66	Female	Caucasian	22.4540186444948	73	.451666666666667	126.746617466175	0	0	1	0	0	0	0	0	0	0	0	0	1	1	0	0	0	3	13.1666666666667
2042313	63	Female	Caucasian	30.6873394432704	40	.7275	126.716303932799	0	0	0	1	0	0	0	0	0	0	0	0	0	0	0	0	0	2	10.5	5000	82	4862	5
322478	66	Female	Caucasian	83.4111790203975	59	1.90060606060606	126.700813137755	1	0	0	1	0	0	0	0	0	0	0	0	0	1	1	0	0	4	23.45
412631	60	Female	Caucasian	22.2265625	47	.499	126.697840124694	1	0	0	1	0	0	0	0	0	0	0	0	1	0	0	0	0	3	18.2666666666667
2893338	35	Male	Caucasian	34.8734693877551	59	1.23086956521739	126.536559519604	1	0	0	0	0	0	0	0	0	1	0	0	0	1	0	0	0	4	15.45
1581030	62	Male	Caucasian	24.6762299421991	46	.726521739130435	126.477059644923	0	0	0	1	0	0	0	0	0	1	0	0	0	0	0	0	0	5	15	37000	9971	28190	28
1566311	71	Male	Caucasian	18.9821899229383	111	.4812	126.463355500139	1	0	1	0	0	0	0	0	0	0	0	0	0	1	0	1	1	2	12	15250	6724	17010	13
3095655	58	Female	Caucasian	29.1861929957168	24	.6525	126.368667518093	0	0	0	0	0	0	0	0	0	0	0	0	0	0	0	0	0	5	11.94
3036462	72	Male	Caucasian	33.0917862121145	92	.828387096774194	126.209112149533	1	0	1	1	0	0	1	1	0	0	0	0	0	1	0	0	0	3	12.7	3000	43	4608	6
2464740	19	Male	Caucasian	23.9145699816545	70	1.06571428571429	126.154304438487	1	0	1	0	0	0	0	0	0	0	0	0	0	0	0	0	0	2	10.45
1558309	67	Male	Caucasian	25.6886477705279	65	.71	126.093505477308	1	0	1	0	0	0	0	0	0	0	0	0	1	1	0	0	0	4	20.5	19500	267	12936	17
1108839	67	Male	Caucasian	31.6734693877551	45	.781818181818182	125.792958656331	0	0	0	1	0	0	0	0	0	0	0	0	0	1	0	0	0	2	15.4
1699742	80	Male	Caucasian	26.8512110726644	68	.514117647058824	125.781845919146	0	0	0	1	0	0	0	0	0	0	0	0	0	0	0	0	0	5	14.86	7500	14439	21370	6
1071467	71	Female	Caucasian	19.2970800142784	84	.4008	125.769294743846	0	0	1	1	0	0	0	0	0	1	0	0	0	0	0	0	0	3	16.5333333333333	26000	32814	47056	27
3144069	43	Female	Caucasian	25.292634273025	36	.72	125.740740740741	0	0	0	0	0	0	0	0	0	0	0	0	1	0	0	0	0	3	11.8333333333333
564216	54	Male	Caucasian	46.3636607694166	91	1.642	125.62762214102	1	0	1	1	0	0	0	1	0	0	0	0	0	0	0	0	0	2	21.25	3750	3190	5726	3
1660396	62	Female	Caucasian	16.6359290902932	75	.381176470588235	125.619855967078	1	0	1	1	1	0	0	0	0	0	0	0	0	0	0	0	0	2	20.8
2304397	64	Female	African American	25.515259030172	58	.639473684210526	125.615454961134	0	0	1	1	0	0	0	0	0	0	0	0	0	0	0	0	0	3	17.0666666666667	13750	21	13097	11
1061172	55	Male	Caucasian	24.3016430679255	33	.7425	125.607931163487	1	0	0	0	0	0	0	0	0	0	0	0	0	0	0	0	0	2	27.8
3167900	49	Male	African American	18.358492595647	123	.515416666666667	125.551064403126	1	0	1	0	1	0	0	0	0	0	0	0	0	0	0	0	0	4	17.725	1000	23592	24509	1
2791893	70	Male	Caucasian	34.7428571428571	34	.825	125.387205387205	0	0	0	0	0	0	0	1	0	0	0	0	0	0	0	0	0	3	17.2
1029064	65	Female	Other/Unknown	26.09491857531	42	.609	125.376299945265	0	0	0	0	0	0	0	0	0	0	0	0	0	0	0	0	0	4	12.675
1619343	51	Male	Caucasian	25.022456272048	41	.714	125.342359165889	0	0	0	1	0	0	0	0	1	0	0	0	0	0	0	0	0	2	8.17
1564342	59	Male	Caucasian	34.7589964664506	59	.904	125.305586283186	1	0	0	0	0	0	0	0	0	0	0	0	1	1	0	0	0	2	18.5	4500	1193	4149	3
787920	51	Male	Other/Unknown	27.365984862701	28	.828888888888889	125.268096514745	0	0	0	0	0	0	0	0	0	0	0	0	0	0	0	0	0	2	7.95	8250	1004	5322	7
2762823	64	Male	Caucasian	25.5317394088766	40	.71	125.179968701095	0	0	1	1	0	0	0	0	0	0	0	0	0	0	0	0	0	2	16.95
1570763	54	Male	Caucasian	36.0135619518199	62	1.05631578947368	125.141712340143	0	0	1	0	0	0	0	0	0	1	0	0	0	1	0	0	0	5	17.6	20250	68	20889	15
2280697	57	Male	Caucasian	26.7102040816327	63	.753809523809524	125.094230364287	1	0	1	0	0	0	0	0	0	0	0	0	0	0	0	0	0	4	16.4
3343558	46	Male	Other/Unknown	22.2439685347586	39	.617	125.054024851432	1	0	1	1	0	0	0	0	0	0	0	0	0	0	0	0	0	2	8.4	2000	6715	8908	4
3148358	49	Male	Caucasian	21.1760597151853	127	.657142857142857	125.015096618357	0	0	0	0	0	0	0	0	0	0	0	0	1	0	0	1	1	2	21.25
1133201	66	Male	Caucasian	37.5931543866965	65	.895833333333333	124.939534883721	1	0	1	0	0	0	1	1	0	0	0	0	0	0	0	0	0	2	17.75	11000	3990	10348	10
2849382	46	Male	Caucasian	27.4945215485756	46	.983333333333333	124.935028248588	1	0	0	0	0	0	0	0	0	0	0	0	0	0	0	0	0	2	20.65
1767436	62	Female	African American	18.4052836336088	55	.448333333333333	124.925650557621	1	0	0	1	0	0	0	0	0	0	0	0	0	0	0	0	0	2	17	14000	6447	16586	14
980040	88	Female	Caucasian	25.0971335276004	73	.337	124.920870425321	1	0	1	1	0	0	1	0	0	0	0	0	1	1	0	0	0	2	12.15
1482202	37	Male	Caucasian	28.1469387755102	20	.987142857142857	124.920003215951	0	0	0	0	0	0	0	0	0	0	0	0	0	0	0	0	0	4	13.125	39000	413	17601	33
2644207	59	Male	Caucasian	27.5796580820617	37	.853846153846154	124.905405405405	1	0	0	0	0	0	0	0	0	0	0	0	1	1	0	0	0	2	12.5
323346	56	Male	Caucasian	25.7380559427557	31	.804210526315789	124.905104712042	1	0	0	0	0	0	0	1	0	0	0	0	0	0	0	0	0	4	21.75
1580725	53	Female	Caucasian	20.73046875	66	.514285714285714	124.689930555556	0	0	1	0	0	0	0	0	0	0	0	0	0	1	0	0	0	2	9	18250	2780	17394	19
3133453	64	Female	Caucasian	48.4375	75	1.05	124.656084656085	0	0	1	0	0	0	0	0	0	0	0	0	0	0	0	1	1	2	24.6
830654	65	Female	Caucasian	30.4497650415419	37	.694	124.579731027858	1	0	0	0	0	0	0	0	0	0	0	0	1	0	0	0	0	3	15.3666666666667	4000	6860	10093	4
520653	61	Male	Hispanic	32.0666582502209	62	.895	124.55617628802	1	1	0	1	1	0	0	0	1	1	0	0	0	0	1	0	1	2	21.15
2875075	74	Female	Caucasian	39.0557725559895	42	.667666666666667	124.539440838742	0	0	0	1	0	0	0	0	0	0	0	0	0	0	0	0	0	2	9.35
362968	40	Female	Caucasian	22.1722004783694	76	.59375	124.444444444444	1	0	0	0	0	0	0	0	0	0	0	0	1	1	0	0	0	4	23.8
451821	68	Female	Hispanic	30.8637772724591	62	.65625	124.342857142857	1	0	0	1	0	0	0	0	0	0	0	0	1	0	0	0	0	3	29.7333333333333
2508952	62	Male	Caucasian	30.5563699943606	54	.819090909090909	124.19256381798	0	0	1	0	0	0	0	0	0	0	0	0	1	0	0	0	0	2	10.95
1180319	56	Male	Caucasian	35.1123151225894	56	1.04307692307692	124.15191740413	1	0	0	1	0	0	0	0	0	0	0	0	0	0	0	0	1	3	17.4
1212305	57	Male	Caucasian	30.9794081305977	28	.885	124.005021971124	0	0	0	0	0	0	0	0	0	0	0	0	0	1	0	0	0	2	14.5
1438766	47	Female	African American	23.7109375	42	.6325	123.959156785244	0	0	0	0	1	0	0	0	0	0	0	0	1	0	0	0	0	2	19	11750	290	8533	12
2772455	47	Male	Caucasian	29.0342813986261	73	1.04	123.950320512821	0	0	0	0	0	0	0	0	0	1	0	0	1	0	0	0	0	3	17.4
3182187	56	Female	Caucasian	32.0294784580499	75	.851176470588235	123.906933886201	1	0	1	0	0	0	1	0	0	0	0	0	0	0	0	0	0	2	27.2
463039	52	Male	Hispanic	33.4615354955476	37	.984545454545455	123.892479737355	1	0	0	0	1	0	0	0	0	0	0	0	0	0	0	0	0	2	11.25
3341355	60	Male	Caucasian	36.9027383281713	88	.95875	123.888164566131	1	0	0	1	0	0	0	0	0	0	0	0	0	1	0	0	0	2	20.2	2500	1697	9544	5
3341371	24	Male	Other/Unknown	23.1682575425084	86	.89875	123.869571936331	1	0	0	1	0	0	0	0	0	0	0	0	0	0	0	0	0	2	8.05	2250	7415	10045	6
1098275	65	Male	Caucasian	20.7968572156134	76	.42	123.759920634921	1	0	0	0	0	0	0	0	0	0	0	0	0	0	0	0	0	2	8.75
926640	77	Female	Caucasian	31.644317867173	77	.565625	123.756906077348	1	0	0	1	0	0	0	1	0	0	0	0	1	1	0	0	0	2	14.7	7000	119	7205	9
964489	82	Female	Caucasian	24.0555911094166	98	.414117647058823	123.716856060606	1	0	1	1	0	0	0	0	0	0	0	0	0	1	0	0	0	4	12.3
214318	25	Female	Caucasian	26.4561542123697	30	1.05	123.670634920635	0	0	0	1	0	0	0	0	0	0	0	0	0	0	0	0	0	2	11.8
3067618	68	Male	Caucasian	31.3875627751255	106	.59	123.559322033898	0	0	0	1	1	0	0	0	0	0	0	0	0	1	0	0	0	2	18.3	4000	138	6071	8
3161683	49	Female	Caucasian	46.7820069204152	91	1.3847619047619	123.398670334709	1	0	0	1	0	0	0	0	0	0	0	0	0	0	0	0	0	3	21.2333333333333
969628	76	Female	Caucasian	21.0213438178356	68	.412857142857143	123.367935409458	1	0	0	0	0	0	1	0	0	0	0	0	0	0	0	0	0	2	10.6
2693230	58	Female	African American	41.8665015385401	59	1.25857142857143	123.157712195737	0	0	0	0	0	0	0	0	1	0	0	0	0	1	0	0	0	2	19.85
1728893	34	Female	Caucasian	24.9937011841774	124	.741176470588235	123.152557319224	1	0	1	0	0	0	0	0	0	0	0	0	0	0	0	0	0	4	10.575
2314368	59	Male	Caucasian	37.7480183103922	42	1.06	123.11320754717	0	0	0	1	0	0	0	0	0	0	0	0	0	0	0	0	0	3	17.0666666666667	23250	4067	12906	12
2393921	32	Male	Caucasian	23.6250528390903	36	.885	123.050847457627	0	0	0	1	0	0	0	0	1	0	1	0	0	0	1	0	0	2	9.05	7500	111	3915	6
3329781	45	Male	African American	30.8199020638573	53	1.10714285714286	122.870071684588	0	0	0	1	0	0	0	0	0	0	0	0	0	0	0	0	0	2	12.15	2250	3864	8135	7
705653	54	Male	Caucasian	30.1895906291511	60	.9725	122.822050842616	0	0	0	1	0	0	0	0	0	0	0	0	0	0	0	0	0	2	11.3
859077	56	Female	Other/Unknown	25.8064516129032	80	.589	122.80701754386	1	0	0	1	0	0	0	0	0	0	0	0	0	0	0	0	0	2	6.75	11250	4730	14269	11
264221	52	Male	Caucasian	21.6157940746748	56	.7	122.746031746032	0	0	1	0	0	0	0	0	0	0	0	0	0	1	1	0	0	2	22
3350054	60	Male	Caucasian	32.8347595470701	77	.940277777777778	122.658788774003	1	0	0	1	0	0	0	0	0	0	0	0	0	0	0	0	0	2	29.95	2500	2170	6826	5
620027	73	Male	Caucasian	26.3510204081633	33	.6125	122.605442176871	1	0	1	0	0	0	0	0	0	0	0	0	0	0	0	0	0	2	16.95	7000	8625	12724	5
642731	55	Male	Caucasian	31.8822985316221	92	1.0625	122.555555555556	1	0	1	1	0	0	0	0	0	0	0	0	1	0	0	0	0	2	19.1
3173304	70	Male	African American	33.802055164954	56	.793448275862069	122.531266599063	1	0	1	0	0	0	0	0	0	0	0	0	0	0	0	0	0	2	10.05
333745	54	Male	Caucasian	56.7350473289737	64	1.85428571428571	122.38914569423	1	0	0	0	0	0	1	0	1	0	0	0	1	1	1	0	0	2	18.6
2753121	48	Female	Caucasian	48.1733434114387	102	1.24779661016949	122.371260828881	1	0	1	0	0	0	0	0	0	0	0	0	0	0	0	1	1	4	19.8
2721033	19	Female	Caucasian	32.2893467227915	67	1.24573770491803	122.358332967788	1	1	1	0	0	0	0	0	0	0	1	0	0	0	1	0	0	11	17.1181818181818
3102661	73	Female	Caucasian	27.3314156095768	75	.566909090909091	122.288370394127	0	0	0	0	1	0	0	0	0	0	0	0	1	0	0	1	1	4	22.125
1287265	60	Male	Caucasian	25.5775365448002	41	.714285714285714	122.266666666667	1	0	0	1	0	0	0	0	0	0	0	0	1	0	0	0	0	3	10.5333333333333	13500	707	13754	10
928909	64	Male	Caucasian	14.5328719723183	97	.362857142857143	122.178477690289	1	0	1	1	0	0	0	0	0	0	0	0	1	1	0	0	0	2	11.4	10000	2860	9007	8
429447	75	Female	Hispanic	40.334983282164	51	.8375	122.131011608624	1	0	0	1	0	0	0	1	1	0	0	0	1	0	0	0	0	2	15.8
3034620	70	Male	Caucasian	29.0249433106576	94	.573225806451613	122.115925717501	1	0	1	1	0	0	0	0	0	1	0	0	0	0	0	0	0	5	11.1	48325	19595	94266	194
1676162	57	Male	Caucasian	34.6775510204082	59	1.00280701754386	122.082312806158	0	0	0	1	0	0	0	0	0	0	0	0	0	0	0	0	0	2	15.6	2000	3558	4097	1
2901085	57	Female	Caucasian	26.8817092265945	50	.609090909090909	122.074004975124	0	0	1	0	1	0	0	0	0	1	0	0	0	1	1	0	0	4	8.675
856440	77	Male	Caucasian	26.2277490215882	45	.596666666666667	121.864525139665	1	0	1	0	0	0	0	0	0	0	0	0	1	0	0	0	0	3	16.6	19250	644	9736	13
3085195	46	Female	Caucasian	24.7269648540812	88	.535714285714286	121.851851851852	1	0	1	1	1	0	1	0	0	1	0	0	0	0	0	0	0	3	10.1666666666667	3300	2722	14137	14
3099935	67	Female	Caucasian	27.8083396403479	54	.630909090909091	121.812760166507	1	0	1	1	0	0	1	0	0	0	0	0	0	0	0	0	0	3	11.4333333333333	1650	9435	15636	7
2791170	45	Male	Caucasian	23.0177736073425	31	.834285714285714	121.77749238965	0	0	0	0	0	0	0	0	0	0	0	0	0	0	0	0	0	2	13.2
973801	83	Female	Caucasian	28.3913392215799	110	.472666666666667	121.764809590973	0	0	1	1	0	0	0	0	0	0	0	0	0	0	0	0	0	3	4.96666666666667	1250	9826	10264	1
3180177	72	Male	Caucasian	22.4366229062924	95	.615454545454545	121.689643853603	1	0	0	1	0	0	0	0	0	0	0	0	0	0	0	0	0	3	12.0666666666667
520490	36	Male	Hispanic	28.4322465934112	81	1.00733333333333	121.59717626296	1	0	1	1	0	0	0	0	1	0	1	0	0	0	0	0	1	2	11.25
2850870	37	Male	Caucasian	28.0506825720328	46	1.01466666666667	121.531427945686	1	0	0	0	0	0	0	0	0	0	0	0	0	0	0	0	0	3	17.1666666666667
609587	71	Female	Hispanic	29.4940971236156	132	.573333333333333	121.518895348837	1	0	0	0	0	0	0	0	0	0	0	0	0	0	0	0	0	2	5.65	3750	493	4134	5
1101141	80	Female	Caucasian	42.907147427453	48	.781818181818182	121.511627906977	1	0	0	0	0	0	0	1	0	0	0	0	0	0	0	0	0	3	19.5666666666667
1697669	46	Female	Caucasian	20.7156938086805	51	.666470588235294	121.452387957242	0	0	0	0	0	0	0	0	0	0	0	0	0	0	0	0	0	5	20.3
2291638	61	Male	Caucasian	37.0063007369501	94	.968571428571429	121.438872500819	1	0	1	1	0	0	0	0	0	0	0	0	0	0	0	0	0	3	16.1	8000	6808	15382	8
816157	68	Male	Caucasian	48.0350620891161	103	1.35454545454545	121.369127516779	1	0	0	1	0	0	1	1	0	0	0	0	0	0	0	0	0	3	18.2333333333333	1500	3879	3910	1
601087	58	Female	Caucasian	23.8751147842057	111	.61	121.357012750455	1	0	0	0	0	0	0	0	0	0	0	0	1	1	0	0	0	2	18.05	3750	2584	6713	5
1066698	66	Male	African American	41.8357399650364	35	1.15307692307692	121.221555110815	0	0	0	0	0	0	0	0	0	0	0	0	0	0	0	0	0	4	18.75	7500	8335	12656	6
1445572	40	Male	Caucasian	23.7896354706138	49	.816	121.187363834423	1	0	0	0	0	0	0	0	0	0	0	0	1	0	0	0	0	3	17.5333333333333	14500	2180	9592	13
1593472	72	Male	Caucasian	25.0833945895079	80	.654	121.174821610601	0	0	0	1	0	0	0	0	0	0	0	0	1	1	0	0	0	4	16.5	16000	260	11814	14
3113059	51	Female	Caucasian	21.7105492088131	22	.585555555555556	121.171726755218	1	0	1	1	0	0	0	0	0	0	0	0	0	0	0	0	0	2	6.25	1100	6187	9509	4
2700468	59	Female	Caucasian	17.939027462837	63	.413243243243243	121.145356442119	1	0	0	0	0	0	0	0	0	0	0	0	0	1	0	0	0	6	13.2666666666667
3179848	55	Female	African American	28.3195592286501	30	.751714285714286	121.084346889649	1	0	1	1	0	0	0	0	0	0	0	0	0	0	0	0	0	5	16.42
2773016	83	Female	Hispanic	33.4465732817324	40	.474615384615385	121.04801458671	0	0	1	0	0	0	0	1	0	0	0	0	0	0	0	0	0	4	12.525
475463	69	Female	Hispanic	23.9455782312925	79	.484444444444444	120.911697247706	1	0	0	1	0	0	0	0	0	0	0	0	0	0	0	0	0	2	13.45
1593958	71	Female	Caucasian	35.3209365754438	43	.775263157894737	120.894433129667	1	0	0	1	0	0	0	0	0	1	0	0	0	0	0	0	0	6	15.3333333333333	21500	1487	20080	15
289081	55	Female	Caucasian	47.1495333582949	106	1.296	120.788323045267	1	0	1	0	0	0	0	0	0	0	0	0	1	1	0	0	0	5	20.82
2314889	50	Female	Caucasian	40.009985825629	32	.993636363636364	120.768526989936	0	0	1	1	0	0	0	0	0	0	0	0	0	0	0	0	0	2	15.9	6000	2657	10219	9
1583477	55	Male	Caucasian	23.2345560979483	47	.698571428571429	120.662917518746	1	0	0	1	0	0	0	0	0	1	0	0	1	1	0	0	0	2	11.5	8000	1361	7030	8
2672724	52	Female	Caucasian	26.1358702147907	31	.7	120.650793650794	0	0	0	0	0	0	0	0	0	0	0	0	0	0	0	0	0	2	12.3
1514849	49	Male	African American	26.2287413545391	82	.8225	120.626477541371	0	0	0	1	0	0	0	0	0	0	0	0	0	0	0	0	0	2	19.05	13000	9654	16778	13
1630111	52	Male	Caucasian	29.1819914628581	89	1.10181818181818	120.578474514118	0	0	1	1	0	0	0	0	0	0	0	0	0	0	0	0	0	5	15.88	7250	3702	11324	6
2047108	53	Male	Caucasian	24.7441013985111	35	.74	120.506756756757	0	0	0	0	0	0	0	0	0	0	0	0	0	0	0	0	0	2	6.85	3000	1064	3425	3
3196193	48	Male	Caucasian	18.8684941432194	82	.662758620689655	120.49803445485	1	0	0	0	0	0	0	0	0	0	0	0	0	0	0	0	0	3	20.3666666666667
193140	59	Female	Caucasian	28.5053824545519	22	.726	120.402892561983	0	0	0	0	0	0	1	0	0	0	0	0	1	0	0	0	0	3	18.3	3000	68	1635	2
2099620	65	Male	Caucasian	17.3445635857233	42	.46125	120.37037037037	0	0	1	1	0	0	0	0	0	1	0	0	0	0	0	0	0	2	14.55	1000	532	703	1
961435	34	Female	Caucasian	28.3371017227771	97	.700909090909091	120.355598789451	0	0	1	1	0	0	0	0	0	0	0	0	0	1	1	0	0	4	20.725
1585393	66	Male	Caucasian	35.5254014274241	53	.852352941176471	120.328023157733	1	0	0	1	0	0	0	0	0	0	0	0	0	0	0	0	0	4	13.5	23000	4620	23619	16
3161391	47	Male	African American	21.0248783126014	25	.668095238095238	120.254811119031	1	0	0	1	0	0	0	0	0	0	0	0	0	0	0	0	0	4	22.125
2405631	62	Female	Caucasian	40.8726306646912	46	1.06666666666667	120.25	0	0	0	0	0	0	0	0	0	0	0	0	0	0	0	0	0	2	18.85	13500	283	6802	9
755001	71	Female	Caucasian	36.328125	45	.741891891891892	120.132058287796	0	0	0	1	0	0	0	0	0	0	0	0	0	1	0	0	0	8	18.8375	16500	6971	51691	16
1168884	25	Female	Caucasian	21.6083272403231	79	.783529411764706	120.06746329663	1	0	0	0	0	0	0	0	0	0	0	0	0	1	0	0	1	6	23.2333333333333
452271	47	Male	Hispanic	19.5335991748515	63	.683333333333333	120.030487804878	0	0	1	0	0	0	0	0	1	0	0	0	0	0	0	0	0	2	7.85
1144561	74	Female	Hispanic	24.8046875	103	.485	120.017182130584	1	0	0	1	0	0	0	0	0	0	0	0	0	0	0	0	0	4	13
1070603	52	Male	Caucasian	22.0444885334215	36	.814705882352941	120.016044925792	0	0	0	0	0	0	0	0	0	0	0	0	0	0	0	0	0	2	23.35
1167999	57	Male	Caucasian	24.3082296936593	43	.696666666666667	119.966108452951	0	0	0	0	0	0	0	0	0	0	0	0	0	0	0	0	0	3	15.5
2461932	60	Female	Caucasian	28.6581302225437	41	.746	119.89871909443	1	0	1	1	0	0	0	0	0	1	0	0	0	0	0	0	0	2	16.15
1660349	60	Male	Caucasian	52.3106802738959	113	1.0528125	119.784967514264	1	0	1	1	0	0	0	0	0	0	0	0	0	0	0	0	0	2	26.55
1593933	66	Male	Caucasian	27.7274784970575	51	.841111111111111	119.749009247028	1	0	0	1	0	0	0	0	0	0	0	0	1	1	0	0	0	3	19.3333333333333	17750	1172	10054	17
493812	71	Male	Hispanic	27.4218609344765	44	.5804	119.709108660694	1	0	0	1	0	0	0	0	0	0	0	0	0	0	0	0	0	5	12.74
3127538	28	Male	Caucasian	20.5194987207166	36	.796	119.597989949749	0	0	0	0	0	0	0	0	0	0	0	0	1	0	0	0	0	7	22.0428571428571	12000	309	9709	14
2500293	35	Male	Caucasian	26.5537783976552	19	.995	119.597989949749	1	0	0	1	0	0	0	0	0	0	0	0	0	0	0	0	0	2	19.4
3064665	63	Male	Caucasian	22.0927687335594	43	.775833333333333	119.511278195489	0	0	1	1	1	0	0	0	1	0	0	0	0	0	0	0	0	8	10.4125	33850	311	57069	72
3199154	44	Male	African American	25.5354463915222	106	.892962962962963	119.452509332227	1	0	0	1	0	0	0	0	0	1	0	0	0	0	0	0	0	3	22.5666666666667
3130420	55	Male	Caucasian	24.0408644082594	20	.75125	119.430578665188	0	0	0	1	0	0	1	0	0	0	0	0	1	0	0	0	0	4	14.45
810775	63	Male	Caucasian	41.025350837483	106	1.29875	119.398994759919	1	0	1	1	0	0	0	0	0	0	0	0	0	1	0	1	1	2	26.2	9000	18	11553	7
2813272	65	Female	Caucasian	31.4661867691145	36	.659411764705882	119.266651798989	0	0	1	0	1	0	0	0	0	1	0	0	0	0	1	0	0	2	13.1
824320	64	Female	Caucasian	24.2421475529584	74	.47	119.255319148936	0	0	0	0	0	0	0	0	0	0	0	0	0	0	0	0	1	2	11.7	13500	636	10515	18
3196635	67	Male	Caucasian	37.6521659685327	28	1.04083333333333	119.231385108086	0	0	0	1	0	0	0	0	0	0	0	0	0	0	0	0	0	2	9.15	3000	8281	11281	3
1163475	68	Male	Caucasian	30.3434423835341	29	.875	119.2	0	0	0	1	0	0	0	0	0	0	0	0	0	0	0	0	0	2	23.15
343364	60	Male	Caucasian	31.0251127235809	44	.968571428571429	119.190429367421	1	0	0	1	0	0	0	0	0	0	0	0	1	0	0	0	0	2	14.7
2683324	50	Male	Caucasian	21.2906563523775	46	.666	119.181681681682	0	0	0	0	0	0	0	0	0	0	0	0	0	1	0	0	0	2	11.15
969852	57	Male	African American	28.7984249437887	114	.880740740740741	119.159798149706	1	0	1	0	0	0	0	0	0	0	0	0	0	0	0	0	0	4	22.45	10250	767	26475	7
1111224	70	Female	Caucasian	27.40951752345	57	.648	119.127229080933	0	0	0	1	0	0	0	0	0	0	0	0	0	0	0	0	0	2	11.65	6750	1735	4615	4
1069657	61	Male	Caucasian	26.3500527001054	39	.767272727272727	119.121412585571	1	0	0	0	0	0	0	0	0	0	0	0	0	0	0	0	0	3	15.5	20000	4536	14233	20
1523529	54	Female	Caucasian	34.2407399894519	45	.846666666666667	119.068241469816	0	0	0	0	1	0	0	0	1	0	0	0	1	1	0	0	0	2	18.65	16000	246	10499	16
2782364	56	Female	Caucasian	26.4762795229428	71	.686	119.047619047619	1	0	0	0	0	0	0	0	0	0	0	0	1	1	0	0	1	2	12.05
2396546	36	Male	Caucasian	24.2135021064252	50	.983333333333333	118.983050847458	1	0	0	0	0	0	0	0	0	0	0	0	0	0	0	0	0	2	16.85
398272	60	Male	Caucasian	29.8404593022669	34	.856666666666667	118.9364461738	1	0	0	0	0	0	0	0	0	0	0	0	0	0	0	0	0	3	20.5333333333333
3198504	31	Male	Caucasian	20.4152249134948	50	.751333333333333	118.881248151434	0	0	0	0	0	0	0	0	0	0	0	0	0	1	0	0	0	6	14.5833333333333
3186112	57	Female	Caucasian	20.385611949398	45	.518888888888889	118.857066381156	0	0	0	0	0	0	0	0	0	0	0	0	0	0	0	0	0	2	10.9
952330	67	Male	Caucasian	31.781334840004	69	.906666666666667	118.759191176471	0	0	1	0	0	0	0	0	0	0	0	0	0	1	0	0	0	2	22.3	8250	329	4165	6
1988960	62	Male	Caucasian	38.6050632231738	64	1.31235294117647	118.705363812939	0	0	0	1	0	0	0	0	0	0	0	0	1	0	0	0	0	3	19.1666666666667	15750	211	23164	63
2558122	53	Male	Caucasian	29.4847309596189	55	1.06	118.667452830189	1	0	0	0	0	0	0	0	0	1	0	0	0	0	0	0	0	4	13.225
409951	50	Female	Caucasian	18.6734101278853	36	.53625	118.648018648019	1	0	0	0	0	0	0	0	0	0	0	0	0	1	0	0	0	2	10.4
1186691	80	Female	Caucasian	22.452115910149	74	.43	118.604651162791	0	0	0	0	0	0	0	0	0	0	0	0	0	0	0	0	0	3	13.5
2789513	60	Male	Caucasian	15.3444969007223	81	.416666666666667	118.533333333333	1	0	0	1	1	0	0	0	0	0	0	0	1	1	0	0	1	2	12.85
296278	80	Female	Caucasian	25.6937148822395	50	.54	118.287037037037	0	0	0	1	0	0	0	0	0	0	0	0	0	0	0	0	0	2	12.15	1250	1395	3402	1
2449090	47	Male	Caucasian	39.3911994125649	62	1.47923076923077	118.231495926504	0	0	1	1	0	0	0	1	0	0	0	0	0	0	0	0	0	2	18.8	1000	3527	3658	1
2850965	57	Female	Caucasian	18.3065454888306	70	.486857142857143	118.152957094418	1	0	1	0	0	0	0	0	0	0	0	0	0	1	0	0	1	17	17.7470588235294
247249	68	Female	Caucasian	36.196856433509	62	.81	118.148148148148	1	0	1	1	0	0	1	0	0	0	0	0	1	1	0	0	0	2	13.7
2483907	58	Female	Caucasian	25.8457174429401	87	.7	118.119047619048	0	0	1	0	0	0	0	0	0	0	0	0	0	1	0	0	0	3	20.5	3000	7281	12741	3
1834209	59	Female	Caucasian	44.3473109168441	25	.981428571428571	118.06768558952	1	0	0	1	0	0	0	0	0	0	0	0	0	1	0	0	0	2	24.7	10750	8485	16842	7
2298152	72	Female	Caucasian	32.2079091302	89	.746666666666667	118.013392857143	0	0	0	1	0	0	0	0	0	0	0	0	0	0	0	0	0	2	21	9250	354	7521	8
1992621	71	Male	Caucasian	26.7245319544989	78	.726	118.009641873278	0	0	0	1	0	0	0	0	0	0	0	0	1	0	0	0	0	2	12
2344091	68	Female	Caucasian	27.734375	90	.602	117.940199335548	1	0	0	1	0	0	0	0	0	0	0	0	0	0	0	0	0	3	15
1772567	66	Male	Caucasian	25.146444510682	57	.654	117.864424057085	1	0	0	0	0	0	0	0	1	1	0	0	1	1	0	0	0	2	10.1	6000	988	6677	6
2822704	73	Female	Caucasian	17.9350164953198	53	.318181818181818	117.861507936508	0	0	0	0	0	0	0	0	1	0	0	0	0	1	0	0	0	2	10.95
1130922	64	Male	Caucasian	22.8373702422145	61	.591176470588235	117.844112769486	1	0	1	0	0	0	0	0	0	1	1	0	0	0	0	0	0	3	15.6
914865	56	Female	Asian	22.394417623433	88	.546666666666667	117.80487804878	1	0	1	0	1	0	0	0	0	0	0	0	0	1	0	1	1	4	25.575	12500	9	10565	13
2671080	37	Male	Caucasian	23.0476668198196	67	.936470588235294	117.7782139866	0	0	0	0	0	0	0	0	0	0	1	0	0	0	0	0	0	2	16.55
2715674	66	Male	Caucasian	27.7578100161763	51	.744444444444444	117.764925373134	0	0	1	0	0	0	0	0	1	0	0	0	0	0	0	1	1	3	15.8666666666667
963996	58	Male	Caucasian	25.1041249824571	90	.746	117.720807268394	1	0	1	1	0	0	0	0	0	0	0	0	1	1	0	0	0	3	16.5333333333333
2362357	55	Female	Caucasian	29.7569321224356	64	.865	117.646114322415	1	0	0	1	0	0	0	0	0	0	0	0	0	0	0	0	0	2	19.9	12250	56	8896	10
1554075	64	Female	Caucasian	27.9431114417784	72	.5825	117.606103958035	1	0	0	0	0	0	0	0	0	0	0	0	0	1	0	0	0	2	17.5	8750	39	6072	8
3166986	66	Female	Caucasian	28.0403781445281	38	.612	117.556281771968	1	0	0	0	0	0	0	0	0	1	0	0	0	0	0	0	0	2	12.5
1259537	68	Female	Caucasian	23.4426504355967	49	.54375	117.51724137931	0	0	0	0	1	0	0	0	0	0	0	0	0	0	0	0	0	2	12.15	18750	12287	28792	20
3014443	60	Female	Caucasian	30.8203125	45	.74625	117.476270240089	1	0	0	0	0	0	1	0	1	0	0	0	0	0	0	0	0	2	4.3
2429679	69	Female	Caucasian	27.6543209876543	57	.575882352941176	117.4670865963	1	0	0	0	0	0	0	0	0	0	0	0	0	0	0	0	0	5	14.34	23250	2979	20215	17
1816424	63	Male	Caucasian	25.7679491552328	42	.785	117.434536447275	1	0	0	0	0	0	0	0	0	0	0	0	1	1	0	0	0	2	12.65
1019790	56	Male	Caucasian	18.3340833100746	83	.511666666666667	117.42671009772	0	0	0	0	0	0	0	0	0	0	0	0	1	0	1	0	0	2	12
3093724	61	Male	Caucasian	37.2614701343671	42	.925806451612903	117.330139372822	1	0	0	1	0	0	0	0	0	0	0	0	0	0	0	0	0	2	15.5	8000	7045	17326	16
3088610	57	Female	Other/Unknown	20.5412933396369	51	.567142857142857	117.281346207669	1	0	1	0	0	0	1	0	1	0	0	0	1	1	0	0	0	2	16.3	1650	151	4360	6
3173971	47	Male	African American	20.6037803457852	122	.76	117.269736842105	1	0	0	1	0	0	0	0	0	0	0	0	0	0	0	0	0	5	15.42
3175355	39	Male	Caucasian	23.1836734693878	107	.849375	117.259422778187	1	0	1	0	0	0	0	0	0	0	0	0	0	1	0	0	0	2	12.35
2764685	60	Male	Caucasian	19.2394748755093	50	.645	117.140396210164	0	0	1	0	1	0	0	0	0	0	0	0	0	0	0	0	0	2	21.65
2843536	29	Female	Caucasian	17.0924666162761	62	.558333333333333	117.074626865672	1	0	0	0	0	0	0	0	0	0	0	0	0	0	0	0	0	2	18.8
2843804	55	Male	Caucasian	22.5224940245799	34	.718	117.069018879604	0	0	0	0	0	0	0	0	0	0	0	0	0	1	0	0	0	2	15.9
3048734	54	Male	Caucasian	22.9908547488888	51	.68	116.985294117647	0	0	1	0	0	0	0	0	0	0	0	0	1	0	0	0	0	6	15.5833333333333	1700	78	6939	4
558429	55	Male	Other/Unknown	34.4796607960563	88	1.1	116.982323232323	1	0	1	0	0	0	0	0	0	0	0	0	0	1	0	0	0	3	14.6	9750	883	5494	7
698404	20	Female	Caucasian	12.188692759425	38	.53	116.981132075472	1	0	1	0	0	0	0	0	0	0	0	0	0	1	0	0	0	3	14.7333333333333	16000	53	8255	15
2737900	70	Male	Caucasian	32.2693226663803	65	.999090909090909	116.967445152159	0	0	0	0	0	0	0	0	1	0	0	0	0	1	1	0	0	2	8
2829015	40	Female	Caucasian	14.0234375	42	.4265	116.90764621597	1	0	0	0	0	0	0	0	0	0	0	0	1	1	0	0	0	4	16.2
2876415	40	Female	Caucasian	20.4152249134948	74	.70125	116.854822737176	1	0	0	0	0	0	0	0	0	1	0	0	0	1	0	0	0	2	13.2
3158015	62	Female	Caucasian	29.2232901549803	44	.671428571428571	116.815602836879	0	0	0	0	0	0	0	0	0	0	0	0	1	0	0	0	0	3	13.8
2490668	74	Male	Other/Unknown	21.941617958168	117	.576	116.811342592593	1	0	1	0	0	0	0	0	0	0	0	0	0	0	0	0	0	2	15.05	3000	8867	11401	3
1582263	57	Female	Caucasian	23.2199546485261	47	.568666666666667	116.764361078546	1	0	1	1	0	0	0	0	0	0	0	0	0	0	0	0	0	2	19.5	5500	652	5921	6
1585822	51	Female	African American	19.8292901042942	30	.59	116.697269303201	1	0	0	1	0	0	0	0	0	0	0	0	0	0	0	0	0	3	12	3500	763	9310	4
2232591	52	Female	Caucasian	33.9027462836987	46	.88125	116.63987391647	1	0	0	0	0	0	0	0	0	0	0	0	1	0	0	1	1	3	12.8333333333333	8000	12424	18409	8
1089811	58	Male	African American	28.9647346890024	38	.948387096774194	116.484315948602	1	0	0	1	0	0	0	0	0	0	0	0	0	0	0	0	0	3	15.4666666666667	2000	4195	4322	1
1072920	39	Female	Caucasian	17.6171875	70	.543529411764706	116.397156084656	1	0	0	0	0	0	0	0	0	0	0	0	0	0	0	0	0	2	13.75
3012446	42	Male	Other/Unknown	23.2469056339392	58	.763684210526316	116.383911478674	1	0	1	1	0	0	0	0	1	0	0	0	0	0	0	0	0	2	7.7
2685977	56	Male	Caucasian	31.8818415414609	42	1.16	116.364942528736	0	0	0	0	0	0	0	0	0	1	0	0	0	0	0	0	0	3	13.3333333333333
988637	63	Female	Caucasian	36.5065088757396	114	.887058823529412	116.220527556734	1	0	1	0	0	0	0	0	0	0	0	0	1	1	0	0	0	3	20.4
3023676	50	Female	Caucasian	31.9168956302458	53	.9125	116.164383561644	1	0	1	0	0	0	0	0	0	0	0	0	1	1	0	0	0	2	29.85
1660769	65	Female	Caucasian	18.7812864616659	63	.4475	116.154562383613	0	0	0	0	0	0	0	0	0	0	0	0	1	0	0	0	0	2	13.55	1000	3578	5438	1
1830435	18	Male	Other/Unknown	40.1735497348546	63	1.85444444444444	116.042540443379	1	1	1	0	0	0	0	0	0	0	0	0	0	0	0	0	0	3	10.6666666666667	12000	207	9477	6
1589127	51	Male	Caucasian	32.5563916433955	48	1.09647058823529	116.027330710539	1	0	0	1	0	0	0	0	0	0	0	0	0	0	0	0	0	2	17.5	9750	3521	9326	7
1576866	70	Female	Caucasian	26.0047764833133	36	.65	116.008547008547	1	0	0	0	0	0	0	0	0	1	0	0	0	0	0	0	0	4	12.75	28250	1165	12231	20
665452	65	Male	Native American	24.2710222889431	82	.669	116.000249128052	1	0	0	1	0	0	0	0	0	0	0	0	0	0	0	0	0	3	21.0666666666667
1612506	71	Female	African American	16.7112047875343	50	.366981132075472	115.946015424165	0	0	0	1	0	0	0	0	0	1	0	0	0	0	0	0	0	6	18.3833333333333
733242	69	Male	Caucasian	25.7164305862575	76	.6525	115.915283099191	1	0	0	0	0	0	0	0	0	0	0	0	1	0	0	1	1	2	8.95	7500	93	6710	6
3176630	28	Female	African American	45.9136822773186	41	1.6775	115.913230667329	0	0	0	0	0	0	0	0	0	0	0	0	0	0	1	0	0	4	16.225	6000	4905	7649	3
1206201	69	Female	Caucasian	24.9557133987617	38	.596666666666667	115.854283054004	0	0	0	0	0	0	0	0	0	0	0	0	0	0	0	0	0	3	11.9666666666667
2714785	74	Female	Caucasian	36.9342403628118	52	.725	115.841379310345	0	0	0	0	0	0	1	0	0	0	0	0	1	1	0	0	0	2	15.05
582226	66	Male	Caucasian	40.1038062283737	134	1.02857142857143	115.810570987654	1	0	1	1	0	0	0	0	0	0	0	0	0	1	0	0	0	5	16.8	10750	5464	17897	8
1178264	62	Female	Caucasian	19.5408284023669	58	.482857142857143	115.769230769231	0	0	0	0	1	0	0	0	0	0	1	0	0	0	0	0	0	4	15.3
3092823	58	Female	Caucasian	20.5879031954534	71	.538333333333333	115.722394220846	0	0	0	0	0	0	0	0	0	0	0	0	1	1	1	1	1	2	10.5	1700	114	5329	8
966139	80	Female	Caucasian	25.9700695768235	85	.478888888888889	115.719257540603	1	0	0	0	1	0	0	0	0	0	0	0	0	0	0	0	0	2	9.75
2881102	58	Female	Caucasian	31.6442857722423	64	.767777777777778	115.701881331404	0	0	0	0	1	0	0	0	0	1	0	0	0	0	0	1	1	3	7.66666666666667
3182783	36	Female	African American	33.9023919753086	77	.878	115.654264743103	1	0	0	0	0	1	0	0	0	0	0	0	0	0	1	0	0	3	14.3
1235379	52	Male	Caucasian	27.5017554789027	83	.973333333333333	115.525114155251	1	0	0	1	0	0	0	0	0	0	0	0	0	0	0	0	0	2	17.1	5000	4283	8014	4
2735056	59	Male	Caucasian	25.7081627302786	32	.837894736842105	115.467964824121	1	0	0	0	0	0	0	0	0	0	0	0	0	0	0	0	0	4	15.2
1148888	56	Female	Caucasian	26.0473893728853	73	.718	115.366759517177	1	0	0	1	0	0	0	0	0	0	0	0	0	0	0	0	0	2	12
2901687	70	Female	Caucasian	24.5851166998755	68	.547777777777778	115.365111561866	1	0	0	0	1	0	1	0	1	0	0	0	1	1	1	0	0	2	13.4
2753308	65	Male	Caucasian	23.671186432722	72	.637826086956522	115.300499886389	1	0	0	0	0	0	0	0	0	1	0	0	0	1	0	0	0	5	14.14
2578441	58	Male	Caucasian	31.1418685121107	87	.889	115.298087739033	1	0	0	1	0	0	0	0	1	0	0	0	0	0	0	0	0	4	15.75
2722308	63	Female	Caucasian	20.3672737264931	52	.547272727272727	115.293927648579	1	0	1	0	1	0	0	0	1	0	0	0	0	0	0	1	1	5	18.98
3016636	60	Male	Caucasian	30.1607062019013	54	1.02857142857143	115.154320987654	1	0	0	0	0	0	0	0	0	0	0	0	1	1	1	0	0	2	11.4
2697589	40	Male	Caucasian	21.8265742653934	49	.832352941176471	115.135453474676	1	0	0	0	0	0	0	0	1	0	0	0	1	1	0	0	0	2	19.1
1150894	57	Male	Caucasian	25.0894156183727	41	.772	115.128454231433	0	0	0	0	0	0	0	0	0	0	0	0	0	0	0	0	0	7	18.3
1234232	70	Male	Caucasian	26.34411970768	71	.625	115.111111111111	0	0	0	1	0	0	0	0	0	1	0	0	0	0	0	0	0	2	14.4	8000	5553	10658	6
1124014	80	Female	Caucasian	29.8715041572184	60	.536666666666667	115.062111801242	1	0	0	0	0	0	0	0	0	0	0	0	1	1	0	0	1	9	14.5666666666667
2829854	67	Male	Caucasian	26.7755102040816	43	.722727272727273	115.034940600978	1	0	0	0	0	0	0	0	0	0	0	0	0	0	0	0	0	2	7.55
3124981	59	Female	African American	35.1756285090526	70	.91	114.972527472527	0	0	1	1	0	0	0	1	0	0	0	0	1	0	0	0	0	10	18.49	5850	104	17466	17
2870401	54	Male	Caucasian	21.9847378470267	39	.722222222222222	114.942307692308	0	0	0	0	0	0	0	0	1	0	0	0	0	0	0	0	0	3	12.1
3162600	67	Male	African American	34.1855368882396	92	1.0335	114.779874213836	1	0	0	1	0	0	0	0	0	0	0	0	0	0	0	0	0	4	19.95
2444051	81	Female	Caucasian	34.1849332325523	97	.605833333333333	114.699679046309	1	0	0	1	0	0	0	0	0	0	0	0	1	0	0	0	0	2	5.75	7000	802	9291	6
783465	58	Female	Caucasian	32.421875	78	.824285714285714	114.678413248604	1	0	1	0	0	0	0	0	0	0	0	0	0	1	1	0	0	3	22.9333333333333	2250	459	2774	3
500137	66	Male	Caucasian	22.9337193368264	62	.65	114.636752136752	1	0	1	0	0	0	0	0	0	0	0	0	1	1	0	0	0	4	19.95
3339714	48	Male	Caucasian	29.5665459483929	40	1.165	114.616118264187	0	0	0	0	0	0	0	0	0	0	0	0	0	0	0	0	0	2	8	3500	707	6248	7
1678465	72	Male	Caucasian	33.6068164080269	76	.925454545454545	114.604344029688	1	0	1	1	0	0	0	0	0	0	0	0	0	0	0	0	0	2	24.38	1750	2176	15680	7
2767544	67	Male	Caucasian	27.9938271604938	46	.802962962962963	114.525484317343	0	0	1	1	0	0	0	0	0	0	0	0	0	0	0	0	0	2	10.15
3061098	74	Male	Caucasian	33.4216931146497	62	.945483870967742	114.403502786307	0	0	0	1	1	0	0	0	0	0	0	0	1	1	1	0	0	3	20.8666666666667	4000	226	6941	8
713310	60	Male	Caucasian	38.8359032920418	50	1.09272727272727	114.392678868552	1	0	0	0	0	0	0	0	0	0	0	0	0	0	0	0	0	4	23.65	6250	4369	8771	5
3104081	61	Male	Caucasian	33.8755922940675	43	.99875	114.363788068419	1	0	1	1	0	0	1	0	1	0	0	0	1	0	0	0	0	2	16.65	2900	116	5617	7
975865	69	Female	Caucasian	16.9079886668239	70	.35	114.360714285714	1	0	0	1	0	0	0	0	0	0	0	0	0	0	0	0	0	2	6.6
3109694	42	Female	Caucasian	18.8970414201183	30	.594	114.342499064721	0	0	0	1	0	0	0	0	0	0	0	0	0	0	0	0	0	3	10.7666666666667	4000	751	6646	4
1701736	63	Male	African American	31.0034602076125	51	.838333333333333	114.300861497681	1	0	0	1	0	0	0	0	0	0	0	0	0	0	0	0	0	5	18.644	750	4825	14786	3
1084860	79	Male	Hispanic	20.8802113527501	105	.371428571428571	114.277243589744	1	0	0	1	0	0	0	0	0	0	0	0	0	0	0	0	0	2	24.8	3000	11138	15133	3
2347448	74	Male	Caucasian	41.0346992150039	67	1.01166666666667	114.258649093904	0	0	0	1	0	0	0	0	0	0	0	0	1	0	0	0	0	2	9.2
2450258	68	Male	Caucasian	28.7665932641265	45	.774	114.21188630491	0	0	1	1	0	0	1	0	1	1	0	0	0	0	0	0	0	3	18.2666666666667	3000	17082	20072	2
3130120	59	Male	Caucasian	28.4236939174218	68	.911785714285714	114.00705052879	1	0	1	0	0	0	0	0	0	0	0	0	1	1	1	0	0	12	16.6833333333333	27000	139	14616	18
2670466	79	Male	Hispanic	34.1907596371882	59	.7175	113.94696089818	0	0	0	0	1	0	0	0	0	0	0	0	0	0	0	0	0	3	12.2333333333333
850679	23	Male	Native American	41.4751216873986	93	1.75102564102564	113.868977888417	1	1	1	1	0	0	0	0	0	0	0	0	0	1	0	1	1	2	22.85	19750	664	22352	16
2467277	62	Male	Caucasian	26.5537783976552	73	.776666666666667	113.81974248927	1	0	1	1	0	0	0	0	0	0	0	0	1	0	0	0	0	2	16.3	4500	632	4821	4
3036867	76	Female	Caucasian	29.6296296296296	68	.574444444444444	113.733075435203	1	0	0	1	0	0	0	0	0	1	0	0	0	0	0	0	0	2	14.35	2000	198	4326	5
1168410	43	Male	Hispanic	28.0501344842685	69	1.02	113.721405228758	0	0	1	0	0	0	0	0	0	0	0	0	0	1	0	0	0	2	16.8
2806732	50	Male	Caucasian	18.6000372000744	45	.646666666666667	113.659793814433	0	0	0	0	0	0	0	0	0	0	0	0	0	1	0	0	0	4	14.1
2037012	51	Male	Caucasian	17.4627568190048	75	.518	113.588588588589	0	0	0	0	0	0	0	0	0	0	0	0	1	0	0	0	0	2	8.8
1360918	60	Male	Caucasian	34.7973959444392	47	.9	113.58024691358	0	0	0	1	0	0	0	0	0	0	0	0	0	0	0	0	0	2	12.15	2000	11910	12184	1
1060813	56	Male	African American	21.6869093201108	107	.724166666666667	113.578826237054	0	0	0	1	0	0	0	0	0	0	0	0	0	0	0	0	1	3	23
1774133	70	Male	Caucasian	32.8738435254648	59	1.02166666666667	113.52637302882	0	0	1	1	0	0	0	0	1	0	0	0	0	1	0	0	0	3	26.6666666666667
3042702	38	Male	Caucasian	29.2221727954588	56	1.12222222222222	113.361386138614	0	0	1	1	0	0	0	1	0	0	0	0	0	0	1	0	0	3	9.83333333333333	1650	710	7403	6
1177290	52	Male	Caucasian	25.3786931048143	28	.84	113.346560846561	0	0	0	0	0	0	0	0	0	0	0	0	0	0	0	0	0	2	10.15
2518518	62	Male	Caucasian	27.2674014735785	54	.825	113.191919191919	1	0	0	1	0	0	0	0	0	0	0	0	0	0	0	0	1	2	10.5
975005	78	Male	Caucasian	22.7036569990095	69	.515555555555556	113.12661637931	1	0	0	1	0	0	1	0	0	0	0	0	0	0	0	0	0	4	10.85
1162531	54	Male	Caucasian	26.6468422455097	75	.814615384615385	113.049260308467	1	0	0	0	0	0	0	0	0	0	0	0	0	0	0	0	0	2	16.15
3136620	44	Male	Caucasian	42.7641501754856	94	1.68636363636364	112.984725965858	1	0	0	0	0	0	0	0	0	0	0	0	0	1	0	0	0	3	19.2333333333333
1065864	56	Male	Caucasian	34.7476250508057	56	1.30266666666667	112.935005117707	0	0	0	0	0	0	0	0	1	1	0	0	0	0	0	0	0	2	23.3
1569009	65	Male	Caucasian	34.8881585317924	64	.904375	112.877217231053	1	0	1	1	0	0	0	0	0	0	0	0	0	0	1	0	0	2	18	7250	1722	6836	5
3065967	77	Female	Caucasian	34.6597915418053	85	.624545454545455	112.782023289665	1	0	0	1	0	0	1	0	0	0	0	0	0	0	0	0	1	3	14.0666666666667	2050	8569	14710	9
685898	68	Male	Caucasian	33.576508653582	98	.975555555555556	112.756264236902	1	0	1	1	0	0	0	0	0	0	0	0	0	0	0	1	1	2	11.45	8500	814	9020	8
1725123	66	Male	Caucasian	23.4426504355967	37	.5825	112.74678111588	0	0	0	0	0	0	0	0	0	0	0	0	0	0	0	0	1	2	10.8
3016988	70	Male	Caucasian	26.5164763601922	66	.743703703703704	112.686752988048	1	0	1	0	0	0	0	0	0	0	0	0	1	1	1	0	0	2	8.9
2669280	75	Male	Asian	31.6327163266571	62	.80125	112.671173513607	1	0	0	0	0	0	1	0	0	0	0	0	0	0	0	0	0	5	16.1
872808	48	Male	Caucasian	35.8984375	123	1.04294117647059	112.5929059347	1	0	1	1	0	0	0	0	0	0	0	0	0	0	0	0	0	2	14.05	12750	4602	16015	11
3012440	66	Female	Caucasian	27.4609375	57	.641764705882353	112.584529992871	0	0	0	0	0	0	0	0	0	0	0	0	0	1	1	0	0	6	18.6666666666667
1836362	58	Male	Caucasian	25.7870397859158	82	.75578947368421	112.564415041783	0	0	1	1	0	0	0	0	0	0	0	0	0	1	0	0	1	2	10.25	20250	160	39765	14
2114189	60	Male	Caucasian	24.0042496190857	52	.793333333333333	112.464985994398	0	0	0	0	0	0	0	0	0	0	0	0	0	0	0	0	0	2	9.95
1058235	54	Male	African American	28.499303778773	35	.903333333333333	112.392373923739	0	0	0	1	0	0	0	0	0	0	0	0	0	0	0	0	0	4	16.25	5000	9763	12572	5
1078737	73	Female	Caucasian	41.4151925078044	63	.825	112.23063973064	1	0	0	1	0	0	0	0	0	0	0	0	0	0	0	0	0	4	22.375	1000	14513	15506	1
1066663	33	Male	Caucasian	13.9934763053499	14	.637	112.216553287982	0	0	0	0	0	0	0	0	0	0	0	0	0	0	0	0	0	3	15.0333333333333	9750	4442	11064	13
2783786	51	Male	Caucasian	24.9322436459144	61	.944152542372881	112.200854700855	1	0	1	1	0	0	0	0	0	0	0	0	0	1	0	0	0	7	14.9714285714286
1168564	60	Female	Caucasian	22.8071884715198	72	.714	112.200435729847	1	0	0	0	0	0	0	0	0	0	0	0	0	0	0	0	0	3	20.1
1791880	62	Male	Caucasian	44.8562038265902	37	1.21666666666667	112.191780821918	1	0	1	1	0	0	0	0	1	0	0	0	0	0	0	0	0	2	24.8	6000	1958	4046	5
2349887	53	Male	Caucasian	32.6449632491102	41	1.11153846153846	112.186851211073	1	0	1	1	0	0	0	1	0	0	0	0	1	0	0	0	0	2	12.65	14500	317	12936	10
966396	86	Male	Caucasian	31.6010836103305	123	.668	112.163173652695	1	0	1	0	0	0	0	0	0	0	0	0	1	0	0	1	1	2	10.9	3000	1876	4824	2
3124262	63	Male	Caucasian	32.0889903634114	35	1.052	112.129013519223	0	0	0	1	0	0	1	0	0	0	0	0	1	0	0	0	0	5	19.14
3134570	66	Male	African American	35.5067796490831	45	.971666666666667	112.015437392796	1	0	0	0	0	0	1	1	1	0	0	0	1	1	0	0	1	2	13.35
2727414	40	Male	Caucasian	26.34411970768	25	.918	111.958363592351	0	0	0	0	0	0	0	0	0	1	0	0	0	0	0	0	0	2	27.95
278934	66	Female	Caucasian	22.6061027221308	35	.583333333333333	111.880952380952	0	0	0	0	1	0	0	0	0	0	0	0	1	1	0	0	0	2	11.75	4000	6855	10225	4
2773106	55	Male	Caucasian	20.1901716339144	24	.732432432432433	111.860906109061	1	0	1	1	0	0	0	0	0	0	0	0	0	0	0	0	0	5	15.32
1156567	78	Female	Caucasian	27.4477247224611	118	.593809523809524	111.806335204491	1	0	0	0	0	0	0	0	0	0	0	0	0	1	0	0	0	4	16.75
3074487	58	Female	Caucasian	26.8923353440176	39	.7245	111.766735679779	1	0	1	1	0	0	0	0	0	0	0	0	0	0	0	1	1	3	15.4666666666667	5375	5765	19637	34
3107649	76	Male	Caucasian	31.6327163266571	51	.796	111.669458403127	0	0	0	0	0	0	1	0	0	0	0	0	1	0	0	0	0	3	10.5333333333333	1800	233	5268	6
3098537	85	Female	Caucasian	34.4852760711439	60	.643076923076923	111.659356725146	1	0	0	1	0	0	0	0	0	0	0	0	1	1	0	0	0	5	13.86	1500	126	5989	4
775016	57	Female	Caucasian	24.7065122663917	35	.717	111.579885324655	0	0	0	0	0	0	0	0	0	0	0	0	0	1	0	0	0	6	13.4666666666667	24750	475	19032	23
2849767	31	Male	Other/Unknown	26.5546454032802	38	1.075	111.53488372093	0	0	0	0	0	0	0	0	0	0	0	0	0	0	0	0	0	7	13.6714285714286
3167494	68	Male	African American	36.9608291418991	46	.87	111.494252873563	1	0	0	1	0	0	1	0	0	0	0	0	1	0	0	0	0	3	12.9666666666667
389397	54	Female	Caucasian	21.4457864135837	101	.6075	111.481481481481	1	0	0	0	0	0	1	0	0	0	0	0	0	0	0	0	1	2	13
2795485	53	Male	Caucasian	30.119375573921	48	.889	111.454818147732	0	0	1	0	0	0	0	0	0	0	0	0	0	1	0	0	0	2	13.35
2320506	68	Male	Caucasian	31.2641466727026	70	.991666666666667	111.428571428571	1	0	1	1	0	0	0	0	0	0	0	0	0	0	0	0	0	2	19.15	1500	7868	7996	1
1845580	51	Male	Caucasian	22.0953425767193	56	.732142857142857	111.262059620596	1	0	0	1	0	0	0	0	0	0	0	0	0	0	0	0	0	3	12.7666666666667	30000	0	15549	30
3135087	69	Male	Caucasian	31.1052633216067	67	.797692307692308	111.25843780135	0	0	0	0	0	0	1	0	1	0	0	0	0	1	0	0	0	3	17.8666666666667
1203933	56	Male	Caucasian	21.0379269232795	51	.7375	111.209039548023	0	0	0	0	1	0	0	0	0	0	0	0	0	1	1	0	0	2	20.8
231249	31	Female	Caucasian	44.296875	70	1.544	111.188471502591	0	0	0	0	0	0	0	0	1	0	0	0	0	1	1	0	0	3	15.9333333333333	14750	500	12593	11
1793260	49	Male	Caucasian	35.3425201940158	52	1.34272727272727	111.165745129015	0	0	1	1	0	0	0	0	1	0	0	0	0	1	0	0	0	2	29.85
2498135	58	Male	Hispanic	31.0367484640295	68	.868571428571429	110.929276315789	1	0	1	0	0	0	0	0	0	0	0	0	0	0	0	0	0	3	11.4333333333333
895635	55	Male	Caucasian	19.0657439446367	38	.5875	110.721040189125	0	0	0	0	0	0	0	0	0	0	0	0	0	0	0	0	0	2	11.55
2972524	39	Female	Asian	28.5664819944598	32	.836666666666667	110.657370517928	0	0	0	0	1	0	0	0	0	0	0	0	0	0	0	0	0	2	22.35
1203003	47	Female	Other/Unknown	20.0710059171598	90	.618888888888889	110.614901256732	1	0	0	0	0	0	0	0	0	0	0	0	0	1	0	0	0	3	7.1
3104651	63	Male	Caucasian	36.5461660221912	112	1.05394736842105	110.602718823693	1	0	1	1	0	0	0	1	1	0	1	0	0	1	1	0	1	10	20.61	33150	665	96873	98
385475	68	Male	Caucasian	23.3985966500679	62	.748	110.561497326203	1	0	0	1	0	0	0	0	1	0	0	0	1	0	0	0	0	4	18.7
967080	67	Male	Caucasian	27.448676202649	45	.819066666666667	110.50365592273	0	0	0	1	0	0	0	0	0	0	0	0	0	0	0	0	0	3	14.3333333333333	8750	13703	19085	7
1591942	65	Male	Caucasian	23.998181329696	116	.821052631578947	110.49078525641	1	0	1	1	0	0	0	0	0	0	0	0	1	0	0	0	0	7	12.4285714285714	44000	75	26843	28
3097609	55	Female	Caucasian	17.657680236499	72	.53	110.482180293501	1	0	1	0	0	1	1	0	0	1	0	0	0	0	0	0	0	3	18.9333333333333	1600	2491	11127	8
628130	55	Male	Caucasian	24.5061163181977	57	.628571428571429	110.435606060606	1	0	1	0	0	0	0	0	0	0	0	0	0	1	0	0	1	2	9.85	12000	216	8333	13
1515868	54	Male	African American	23.2550369207124	41	.753333333333333	110.353982300885	0	0	0	1	1	0	0	0	0	0	0	0	0	0	0	0	0	2	24.7	6750	612	5159	6
903389	70	Female	Caucasian	37.4033313503867	93	.886666666666667	110.30701754386	1	0	1	0	0	0	0	0	0	0	0	0	0	0	0	0	0	2	25.6	5500	3049	6796	4
3141805	63	Female	Caucasian	56.7348846920204	109	1.45454545454545	110.286458333333	1	0	1	0	0	0	0	0	1	0	0	0	0	1	1	0	0	4	19.75
2119389	46	Female	Caucasian	22.5749559082892	49	.66375	110.148566645742	1	0	0	1	1	0	1	0	0	0	0	0	0	0	0	0	0	2	17.85	1000	73	121	1
382391	47	Male	African American	19.4541205408941	69	.721428571428571	110.111386138614	1	0	0	1	0	0	0	0	0	0	0	0	0	1	0	0	0	2	21.85
1185649	59	Female	Caucasian	26.3671875	44	.69	110.054347826087	0	0	0	0	0	0	0	0	0	0	0	0	1	1	0	0	0	2	12.3
2699142	74	Female	Caucasian	36.338961566812	71	.703846153846154	109.91985428051	1	0	0	0	0	0	0	0	0	0	0	0	0	0	0	1	1	3	15
2751612	59	Male	Caucasian	33.2505510905042	69	.956666666666667	109.834494773519	1	0	1	0	0	0	0	0	0	0	0	0	0	0	0	0	0	2	17
813288	42	Male	Caucasian	27.3796646836128	89	1.00384615384615	109.827586206897	1	0	1	0	0	0	0	0	0	0	0	0	0	1	0	0	0	4	19.25	37000	13	27482	37
2330130	28	Male	Caucasian	34.321497214423	114	1.53692307692308	109.815370926482	1	0	1	1	0	0	0	0	0	0	0	0	0	0	0	0	0	2	12.3
1574507	86	Male	Caucasian	31.3768049737773	69	.696666666666667	109.808612440191	0	0	0	0	0	0	0	0	0	0	0	0	0	1	0	0	0	2	12	12500	184	8069	8
1061943	63	Male	Caucasian	41.6919201185341	35	1.284	109.776306680512	1	0	0	1	0	0	0	0	0	1	0	0	0	0	0	0	0	2	8.15
3168997	41	Female	African American	19.5092211553117	48	.641315789473684	109.774312679524	0	0	0	1	0	0	0	0	0	0	0	0	1	0	0	0	0	2	30.6
3049491	54	Male	Caucasian	37.7277860871158	74	1.3452	109.748240658143	1	0	0	1	0	0	0	1	0	0	1	0	0	1	1	0	0	2	10.5	2000	9792	13990	7
1845137	57	Female	Other/Unknown	32.578125	60	.877714285714286	109.536404079861	1	0	0	1	0	0	0	0	0	0	0	0	1	0	0	0	0	2	4.65	6000	18411	46222	5
3122241	45	Male	Caucasian	33.4525541578303	41	1.23833333333333	109.533423059668	0	0	0	0	0	0	0	0	0	0	0	0	0	0	0	0	0	2	9.15
1061374	60	Male	Caucasian	32.4551669511502	71	1.04142857142857	109.465020576132	1	0	0	1	1	0	0	0	0	0	0	0	0	0	0	0	0	2	14.75
2772682	56	Male	Caucasian	30.1459786593043	62	1.01636363636364	109.393261776983	0	0	1	0	0	0	0	0	0	0	0	0	1	1	1	0	0	4	17.55
2707814	54	Male	Hispanic	25.0284055043555	74	.866744186046511	109.281891899949	1	0	0	0	0	0	0	0	0	0	1	0	0	1	0	0	0	6	14.55
3195596	70	Male	Caucasian	25.2070708881638	62	.625454545454545	109.276082041344	1	0	1	0	0	0	0	0	0	0	0	0	0	0	0	0	0	6	16.9833333333333
3184098	53	Male	African American	29.1314228001515	55	1.02111111111111	109.223340587595	1	0	0	1	0	0	0	0	0	0	0	0	0	0	0	0	0	6	18.9333333333333
1288927	77	Female	Caucasian	29.6193345902564	59	.666666666666667	109.2	1	0	0	0	0	0	0	0	0	0	0	0	1	1	0	0	0	3	15.2	35250	334	22186	29
503733	81	Female	Hispanic	42.419439677589	84	.790909090909091	108.995530012771	1	0	1	0	0	0	0	1	1	0	0	0	0	0	0	1	1	3	17.9333333333333
3337126	42	Female	African American	24.9255260080276	105	.823863636363636	108.873869731801	1	0	1	1	0	0	0	0	0	0	0	0	0	0	0	0	0	2	10.2	1750	9735	36643	4
715602	58	Male	Caucasian	27.9622703148662	23	.951052631578947	108.853071389043	1	0	0	1	0	0	0	0	0	0	0	0	0	0	0	0	0	2	11.3	8500	9853	13336	6
668595	81	Male	Caucasian	23.7387755102041	84	.5475	108.810248604769	1	0	1	0	0	0	0	0	0	0	0	0	0	1	0	0	1	2	13.35	2000	425	2026	2
1152128	55	Male	Caucasian	61.4001007133916	38	2.16666666666667	108.75641025641	1	0	0	0	0	0	0	1	0	0	0	0	0	0	0	0	0	2	13.9
437317	72	Female	Hispanic	22.4670143380401	146	.516086956521739	108.702611625948	1	0	1	1	0	0	1	0	0	0	0	0	0	0	0	0	0	2	7.25
3202867	55	Male	Caucasian	35.0079271587115	40	1.2025	108.650381150381	1	0	0	1	0	0	0	0	0	0	0	0	0	0	0	0	0	2	17
3330043	66	Male	Caucasian	32.1352034128483	72	1.018	108.532525649421	1	0	0	1	0	0	0	0	0	0	0	0	0	0	0	0	0	2	11.4	500	4076	5289	1
3196583	76	Female	Caucasian	34.4030183780275	42	.694545454545455	108.528214077952	1	0	1	0	0	0	0	0	0	0	0	0	0	1	0	0	0	6	16.1833333333333	16000	24308	48920	16
3073668	28	Male	Other/Unknown	27.0701846832588	37	1.26148148148148	108.514386376982	0	0	0	0	0	0	0	0	0	0	1	0	0	1	1	0	0	6	14.7166666666667	22750	5744	38075	31
2813181	53	Male	Caucasian	58.0246913580247	59	2.09647058823529	108.35671530116	1	0	0	0	0	0	1	1	0	0	0	0	0	0	0	1	1	3	18.5666666666667
910620	61	Male	Caucasian	21.3704327871204	147	.603571428571429	108.345825115056	1	0	1	0	0	0	0	0	0	0	0	0	0	1	0	0	0	3	15.1666666666667	12750	587	16512	14
1070838	64	Female	Caucasian	26.8817092265945	65	.6284375	108.337477208686	0	0	0	1	0	0	0	0	1	0	0	0	0	1	0	0	0	5	15.28
1586426	68	Male	Caucasian	21.1180014196763	107	.61625	108.332657200811	1	0	0	1	1	0	0	0	0	0	0	0	0	0	0	0	0	2	16.5	15750	2959	11199	10
3151709	73	Male	Caucasian	34.2898644980963	47	.931818181818182	108.253116531165	1	0	0	0	0	0	0	0	0	0	0	0	1	1	0	1	1	2	15.6
2029017	83	Female	Native American	26.4875882179184	71	.577777777777778	108.245192307692	0	0	1	0	0	0	0	0	0	0	0	0	0	0	0	0	0	4	17.2
3135193	56	Male	Caucasian	19.9480597689036	77	.571428571428571	108.208333333333	1	0	0	0	0	0	0	0	0	0	0	0	0	0	0	0	0	2	9.65
1021566	64	Male	Caucasian	24.0415854450942	119	.686	108.171363783609	0	0	0	1	0	0	1	0	0	1	0	0	1	0	0	0	0	2	13.4
3116577	53	Female	Caucasian	43.359375	85	1.24	108.165322580645	1	0	1	0	0	0	0	0	0	0	0	0	0	1	1	0	0	2	17.3	2000	285	5891	8
776817	62	Male	Caucasian	16.2938775510204	29	.5	108.116666666667	0	0	0	1	0	0	0	0	0	0	0	0	0	0	0	0	0	3	12.7666666666667
181698	60	Male	Caucasian	32.7911766934645	98	1.22314285714286	108.100391912585	0	0	0	1	0	0	0	0	1	0	0	0	0	0	1	0	0	4	21.05	51250	2275	43881	49
1545331	68	Female	Caucasian	26.6475968233656	46	.655	108.091603053435	0	0	0	1	0	0	0	0	0	0	0	0	0	1	0	0	0	2	14	10000	3250	10832	10
3192669	60	Female	Caucasian	21.6333153055706	84	.658	108.0715974333	1	0	1	1	0	0	0	0	0	0	0	0	0	0	0	0	0	2	18.05
3337685	66	Female	Caucasian	19.6512892954586	91	.525	108.063492063492	1	0	1	0	0	0	0	0	0	0	0	0	0	0	0	0	0	4	13.55	1250	6864	9715	5
3345651	60	Female	African American	32.2902494331066	45	.825	107.878787878788	0	0	0	0	0	0	0	0	0	0	0	0	0	0	0	0	0	2	17.7	2750	345	5253	6
442209	77	Male	Hispanic	26.3085195459128	92	.599615384615385	107.839961513791	1	0	1	1	1	0	0	0	0	0	0	0	1	1	0	0	0	4	16.225
2366953	55	Female	Caucasian	26.628921001817	39	.819	107.821191154524	0	0	0	0	0	0	0	0	0	0	0	0	0	0	0	0	0	3	17.7666666666667
978527	58	Male	Caucasian	29.8259737282881	65	.912631578947369	107.820069204152	1	0	0	0	0	0	0	0	0	0	0	0	0	0	0	0	0	4	14.7
3146329	70	Female	Hispanic	53.9350370732809	95	1.2925	107.79067268429	1	0	0	0	0	0	1	1	0	0	0	0	0	0	1	0	0	3	20.6333333333333
1104485	44	Male	Caucasian	39.8148148148148	72	1.59622641509434	107.754137115839	1	0	1	0	0	0	0	0	0	0	0	0	0	0	0	0	0	2	27.85	10500	603	5440	6
2784712	38	Male	Asian	25.0275821215381	19	.953333333333333	107.736013986014	0	0	0	0	0	0	1	0	0	0	0	0	0	0	0	0	0	3	15.3666666666667
1074695	70	Female	Caucasian	26.8400321580261	47	.58125	107.718040621266	1	0	1	1	0	0	1	0	0	0	0	0	0	0	0	0	1	2	17.2	5250	869	7199	6
1744052	66	Male	Caucasian	17.0608872793119	45	.575384615384615	107.710561497326	1	0	1	0	0	0	1	0	0	0	0	0	1	0	0	0	0	4	13.75	14000	1104	12446	14
3115708	40	Female	Caucasian	29.7945040334525	52	.892432432432433	107.695672656303	0	0	1	1	0	0	0	0	0	0	0	0	1	1	0	0	0	2	22.75	800	388	8535	4
1134574	54	Male	Caucasian	24.1638321995465	34	.756666666666667	107.657856093979	1	0	1	1	0	0	0	0	0	0	0	0	0	0	0	0	0	7	16.8428571428571	8000	5852	27691	7
919108	62	Male	Caucasian	35.9963269054178	71	.98625	107.646810308407	1	0	0	1	0	0	0	0	0	0	0	0	0	0	0	0	0	2	26.45	15250	541	14057	17
565598	73	Female	Caucasian	26.078971533517	91	.613846153846154	107.631927039822	1	1	1	0	0	0	0	0	0	1	0	0	0	0	0	1	1	2	17.6	10500	1600	8830	10
968470	56	Male	Caucasian	28.7213080346478	58	.902	107.612712490761	1	0	1	1	0	0	0	0	0	0	0	0	0	0	0	0	0	3	18.7	1500	4060	5806	1
964479	59	Male	Caucasian	14.244741416047	43	.497777777777778	107.578125	1	0	1	0	0	0	0	0	0	0	0	0	0	1	0	0	0	2	8.85	1250	76	76	1
225547	57	Male	Caucasian	28.1214848143982	38	.952727272727273	107.566926420696	0	0	0	1	0	0	0	0	0	0	0	0	0	0	0	0	0	3	14.1333333333333	44000	698	19901	24
2459966	61	Female	Caucasian	41.8024555140296	55	.926	107.470902327814	0	0	0	1	0	0	0	0	0	0	0	0	1	0	0	0	0	4	19.575	14500	793	15520	11
964875	54	Male	Caucasian	17.4943444022691	94	.650769230769231	107.391285789335	1	0	1	1	0	0	0	0	0	1	0	0	0	0	0	0	0	3	15.0666666666667
3162326	45	Male	Caucasian	25.7407407407407	89	1.02475	107.383914775962	1	1	1	0	1	0	0	0	0	1	0	0	0	0	0	0	1	3	10.2666666666667
963286	62	Male	Caucasian	32.012308922577	50	1.02125	107.352101183191	0	0	1	1	0	0	0	0	0	0	0	0	0	0	0	0	0	2	17.15
2845237	78	Male	Caucasian	32.8227472998209	95	.88081081081081	107.344277385701	0	0	0	1	0	0	0	0	0	0	0	0	0	0	0	0	0	4	16.75
820599	56	Female	Caucasian	26.2469073828391	65	.796	107.286432160804	0	0	0	1	0	0	0	0	0	0	0	0	0	0	0	0	0	2	26.55	4000	1312	5950	4
3081252	76	Male	Caucasian	28.6334181494966	41	.708	107.21908349027	1	0	0	0	0	0	1	0	0	0	0	0	1	1	0	0	0	3	15.1666666666667	3000	76	7265	12
1482536	58	Male	Caucasian	28.2098765432099	31	.97125	107.175747175747	1	0	1	1	0	0	0	0	0	0	0	0	0	0	0	0	0	2	17.9
3128934	66	Female	Caucasian	19.7059166163617	30	.5	107.094444444444	0	0	0	1	0	0	1	1	0	1	0	0	1	0	0	0	0	2	13.7
1057428	69	Female	Caucasian	46.5918091599497	87	1.17083333333333	106.963226571767	0	0	1	1	0	0	0	0	0	0	0	0	0	0	0	0	0	2	18	2000	7359	9368	2
1165303	74	Female	Caucasian	45.2084237501808	55	.9	106.944444444444	1	0	0	0	0	0	1	0	0	0	0	0	1	0	0	0	0	2	27.05
335448	73	Male	Caucasian	29.3684925305568	93	.903333333333333	106.928044280443	0	0	0	0	1	0	0	0	1	0	0	0	0	0	0	0	0	2	21.95
1342640	73	Male	Asian	27.2689475119418	61	.686666666666667	106.92354368932	0	0	0	0	0	0	0	0	0	0	0	0	0	1	0	0	0	2	14.95
969563	64	Female	Caucasian	36.2444086880631	78	1.067375	106.902968081092	1	0	1	1	0	0	0	1	0	0	0	0	0	0	0	0	0	2	21.25	1250	1	1	1
1069623	68	Female	African American	30.046536531462	75	.79	106.835443037975	0	0	1	1	0	0	0	0	0	0	0	0	0	1	0	0	0	3	17.0333333333333	4500	4784	8650	3
2794352	62	Male	Caucasian	35.1123151225894	81	1.12636363636364	106.759483454399	0	0	0	1	0	0	0	0	1	0	0	0	0	0	0	0	0	2	13.25
3111178	65	Female	Caucasian	32.1740288450991	99	.855714285714286	106.757790762382	0	0	1	1	0	0	0	0	0	1	0	0	1	1	0	0	0	2	16.1	2800	153	10933	14
3335732	51	Female	African American	43.4801764663211	43	1.135	106.403573176701	1	0	0	1	0	0	0	0	1	0	0	0	1	1	0	0	0	2	15.95	1250	479	4352	5
502503	58	Male	Hispanic	25.9680332859422	39	.855	106.296296296296	1	0	1	1	0	0	0	0	0	0	0	0	0	0	0	0	0	2	17.45
1763784	35	Male	Other/Unknown	19.0554832152952	68	.757894736842105	106.215277777778	0	0	1	0	0	0	0	0	0	0	0	0	0	1	0	0	0	2	10.75	13250	13750	23462	11
427677	73	Female	Caucasian	30.3397056498255	95	.724615384615385	106.203851144138	1	0	0	1	0	0	0	0	0	1	0	0	0	0	1	0	0	2	14.25
3160567	50	Female	Caucasian	18.4047337278107	47	.572222222222222	106.165048543689	1	0	0	0	0	0	0	0	0	0	0	0	0	1	0	0	0	2	12.25
1704478	51	Male	African American	29.3839161722005	83	1.084	106.164155391554	0	0	0	1	0	0	0	0	0	0	0	0	0	0	0	0	0	3	14.6
3148786	63	Male	Caucasian	22.6612801413963	38	.723333333333333	106.155913978495	1	0	0	0	0	0	0	0	0	0	0	0	0	0	0	0	0	2	20.45
3337327	70	Male	African American	24.0012847233132	92	.755625	106.148331954784	1	0	0	0	0	0	0	0	0	0	0	0	0	0	1	1	1	4	16.45
2696948	47	Male	Other/Unknown	18.9522967104612	98	.771627906976744	106.128440827808	1	0	1	0	0	0	0	0	0	0	0	0	1	0	0	0	0	5	15.18
2760223	40	Female	Caucasian	20.6367346938776	28	.827272727272727	106.105006105006	1	0	0	0	0	0	0	0	0	0	0	0	0	0	0	0	0	2	19.9
1588890	63	Male	Caucasian	24.3409635311839	59	.754	106.093427645152	1	0	1	0	0	0	0	0	0	0	0	0	0	1	0	0	0	2	14.5	7000	824	5912	6
3055990	76	Male	Caucasian	27.6512215412881	45	.775	106.093189964158	1	0	0	0	0	0	1	0	0	0	0	0	1	1	0	0	0	2	13.8	23250	107	44790	91
3176847	69	Male	Caucasian	27.681660899654	62	.744	106.033452807646	0	0	0	1	0	0	0	0	0	0	0	0	0	0	0	1	1	2	11.6
165469	71	Male	Caucasian	35.9907829752532	59	1	105.991666666667	0	0	1	1	0	0	0	0	1	0	0	0	0	1	1	0	0	2	13.25	6250	79	10627	5
924903	65	Female	Caucasian	34.1585798816568	118	.886666666666667	105.968045112782	1	0	1	0	0	0	0	0	0	0	0	0	1	1	0	0	0	2	25.55	6250	821	6304	6
1191261	48	Male	Caucasian	32.7629608748667	22	1.32210526315789	105.92533616419	1	0	0	0	0	0	0	0	0	0	0	0	0	0	0	1	1	2	15.5
241257	71	Male	Caucasian	28.7340039275394	43	.775454545454545	105.911000390778	0	0	0	1	0	0	0	0	0	0	0	0	1	1	0	0	0	3	22.8333333333333	28000	4337	19987	17
693598	69	Male	Caucasian	26.571481714392	82	.782142857142857	105.905631659056	1	0	0	1	0	0	0	0	0	0	0	0	0	0	0	0	0	5	19.96	10000	7823	19578	7
3061238	73	Female	Other/Unknown	33.2421875	75	.748888888888889	105.743694362018	1	0	0	1	0	0	0	0	1	1	0	0	0	0	0	0	0	4	12.2	4750	7654	17214	11
2493575	65	Male	Caucasian	36.9820377270431	81	1.08666666666667	105.73236196319	1	0	1	1	0	0	0	0	0	0	0	0	1	0	0	1	1	2	25.3	3000	2368	16680	3
579301	62	Male	Caucasian	31.2412221840767	70	1.0259375	105.700071073205	1	1	1	1	0	0	0	0	0	0	0	0	0	1	0	0	0	3	18.1	6000	571	8084	5
398014	70	Male	Caucasian	18.710161689397	94	.576111111111111	105.624397299904	1	0	0	0	1	0	1	0	1	0	0	0	0	0	0	1	1	2	15.25
2057283	65	Male	Caucasian	23.155148351113	47	.722222222222222	105.576923076923	0	0	0	0	0	0	0	0	0	0	0	0	0	0	0	0	0	3	13.6
3156099	83	Female	Caucasian	34.6020761245675	80	.75	105.555555555556	1	0	0	0	0	0	0	0	1	0	0	0	0	0	0	1	1	2	11.1
3068094	71	Male	Caucasian	38.0857904572952	85	1.096	105.276763990268	1	0	1	0	0	0	0	0	0	0	0	0	0	1	1	0	0	2	19.2	1000	171	3366	8
1059444	57	Male	African American	20.3900979823571	62	.732758620689655	105.089934640523	1	0	1	1	0	0	0	0	0	0	0	0	0	0	0	0	0	3	10.2333333333333	12500	12097	19707	10
3097181	39	Female	African American	40.9048830707095	57	1.62875	105.073761405304	1	0	0	1	0	0	0	0	0	0	0	0	0	1	1	0	0	2	10.25	30000	103	55779	60
2788588	54	Female	Caucasian	29.4321329639889	93	.77375	104.972177346975	1	0	0	0	1	0	0	0	0	0	0	0	0	0	0	0	0	2	12.7
969807	69	Male	Caucasian	24.0042496190857	62	.754545454545455	104.943607764391	1	0	0	1	0	0	0	0	0	0	0	0	1	0	0	0	0	2	17.55
2708429	77	Female	Caucasian	41.2187106982028	63	.847222222222222	104.931147540984	1	0	0	0	0	0	0	0	0	1	0	0	0	1	0	0	0	2	8.5
3166494	65	Male	African American	23.8248903442233	155	.791515151515151	104.888495405819	1	0	1	0	0	0	1	0	0	0	0	0	0	0	0	1	1	5	17.62
2583157	51	Male	Caucasian	46.6318191713724	90	1.68928571428571	104.857763683345	1	0	0	1	0	0	0	0	0	0	0	0	0	0	1	0	0	6	16.1666666666667
3146779	50	Female	Caucasian	27.9861670834453	36	.775	104.838709677419	1	0	0	0	0	0	0	0	1	0	0	0	0	1	0	0	0	3	15.7333333333333
2411373	57	Male	Caucasian	22.3559384303788	34	.75625	104.721763085399	0	0	1	1	1	0	0	0	0	0	0	0	0	0	0	0	0	2	10.9
2767021	51	Female	Hispanic	36.8776750498132	23	1.15166666666667	104.649059334298	0	0	0	0	0	0	0	0	1	0	0	0	0	1	0	0	0	2	17.45
3199375	54	Male	Caucasian	55.625	98	1.62533333333333	104.648619086683	1	0	0	1	1	0	0	0	0	0	0	0	0	0	0	0	0	4	17.625
1042706	69	Male	Caucasian	34.8657024793388	39	1.01823529411765	104.592720970537	0	0	1	1	0	0	0	0	0	0	0	0	1	0	0	1	1	2	14.75
3064794	54	Female	Caucasian	25.020168383532	31	.778888888888889	104.586305278174	0	0	0	1	0	0	0	0	0	1	0	0	0	0	0	0	0	3	12.8	1200	8106	12944	6
2902105	69	Male	Caucasian	22.7994430230184	68	.641304347826087	104.56120527307	0	0	0	0	0	0	1	1	0	0	0	0	0	0	0	0	0	2	12.7
384028	69	Female	Caucasian	28.2917958330875	64	.705555555555555	104.543307086614	1	0	0	1	0	0	0	0	0	0	0	0	1	0	0	0	0	2	19.4
3131853	68	Female	Caucasian	20.4245584891273	57	.516666666666667	104.516129032258	0	0	0	0	0	0	0	0	1	0	0	0	1	1	0	0	0	2	12.4
2683152	78	Female	Caucasian	19.7286105702385	56	.43	104.454780361757	0	0	0	0	0	0	0	0	0	0	0	0	1	0	0	0	0	3	9.63333333333333
2869572	60	Female	Caucasian	22.2756855716052	46	.618333333333333	104.40251572327	0	0	0	0	0	0	0	0	0	0	0	0	0	0	0	0	0	4	17.675
3009028	72	Female	Caucasian	28.6989795918367	92	.733055555555556	104.357711254263	1	0	1	1	0	0	0	0	0	0	0	0	0	1	0	0	0	6	19.3166666666667
1814622	65	Male	Other/Unknown	23.0476668198196	40	.77	104.301948051948	1	0	0	0	0	0	0	0	0	0	0	0	1	1	0	0	0	2	6.35	6250	450	4768	5
963068	64	Female	Caucasian	25.5799149683582	101	.750666666666667	104.196269982238	1	0	1	1	0	0	0	0	0	0	0	0	0	0	0	0	0	3	17.7333333333333	15000	638	9611	12
2469784	65	Male	Caucasian	32.5373472159348	51	1.15	104.166666666667	1	0	0	1	0	0	0	0	0	0	0	0	1	0	0	0	0	3	15.7	12000	595	9340	12
623502	74	Male	Caucasian	26.8228741447275	36	.704	104.166666666667	1	0	0	0	0	0	1	0	0	0	0	0	1	0	0	0	0	2	13	8250	1738	7035	6
1789750	58	Female	Caucasian	26.0237182517757	26	.8	104.065972222222	0	0	0	1	0	0	0	0	1	0	0	0	0	0	0	0	0	2	25.45
1068532	38	Male	African American	22.9653520531531	74	.988888888888889	104.005617977528	1	0	0	0	0	0	0	0	0	0	0	0	0	0	0	0	0	13	16.8	24300	929	35386	25
2062556	52	Male	Caucasian	30.7507369121722	84	1.2425	103.974960876369	1	0	0	1	0	0	0	0	0	0	0	0	0	0	0	0	0	2	13.35
1791741	46	Female	Caucasian	18.5185185185185	73	.753478260869565	103.962300442393	0	0	0	0	0	1	0	0	0	0	0	0	0	1	1	0	0	2	19.4	14250	3588	23718	14
3021858	79	Male	Caucasian	27.6378430147243	64	.774444444444444	103.927546628407	1	0	1	1	0	0	0	0	0	0	0	0	0	0	0	1	1	2	14.65
3176409	67	Female	African American	31.9559228650138	53	.849230769230769	103.868508454106	1	0	0	1	0	0	0	0	0	0	0	0	0	0	0	0	0	6	15.55
1739553	50	Male	Caucasian	25.8122965225522	82	.982272727272727	103.84081443776	1	0	1	0	0	0	0	0	0	0	0	0	0	1	0	0	0	3	4.13333333333333	6500	933	7027	5
1572405	39	Male	Caucasian	28.2339293798099	42	1.34833333333333	103.819427276473	1	0	0	1	0	0	0	0	0	0	0	0	0	0	0	0	0	3	18.3333333333333	15750	2601	9351	9
1182843	56	Male	Caucasian	32.2893467227915	27	1.02	103.741830065359	1	0	0	1	0	0	0	0	0	0	0	0	1	1	0	0	1	2	21.25
357623	53	Female	African American	37.5625729233317	85	1.1628	103.708003669304	1	0	0	0	0	0	0	0	1	0	0	0	0	0	0	0	0	3	14.4
1588115	64	Male	Caucasian	24.9585405156856	47	.736363636363636	103.639917695473	1	0	0	1	1	0	0	0	0	1	0	0	0	0	0	0	0	2	6.5	9000	2126	7461	7
589711	26	Male	Caucasian	20.7158509861213	38	1.08333333333333	103.623076923077	0	0	0	1	0	0	0	0	0	0	0	0	0	0	0	0	0	2	12.65	5000	1827	4004	4
2692371	62	Female	Caucasian	31.2568672474623	34	.891666666666667	103.514018691589	1	0	0	0	0	0	0	1	0	0	0	0	0	0	0	0	0	3	19.2333333333333
221580	73	Male	Caucasian	30.1757334128185	41	.809090909090909	103.511235955056	0	0	0	1	0	0	0	0	0	0	0	0	0	0	0	0	0	2	18.8	18750	3094	21311	15
161023	25	Female	Caucasian	27.1705719324767	66	1.04083333333333	103.429410194822	0	0	0	1	0	0	0	0	0	1	0	0	0	1	0	0	0	2	10.7	25250	35	14249	21
906969	58	Male	Caucasian	36.1512282604451	72	1.152	103.409529320988	1	0	1	1	0	0	1	0	0	0	0	0	0	1	0	0	0	4	21.775	7000	3870	14807	8
1812200	72	Male	Other/Unknown	27.9618503702701	92	.74	103.378378378378	1	0	0	1	0	0	0	1	0	0	0	0	1	1	0	0	0	3	22.1333333333333	7500	640	5531	6
3168410	58	Male	Caucasian	22.0910840205534	78	.814186046511628	103.371814402234	1	0	0	1	0	0	0	0	0	0	0	0	0	0	0	0	0	5	12.88
2392765	55	Male	Caucasian	27.6532344644852	42	1.0488	103.3323798627	0	0	1	1	1	0	0	0	0	0	0	0	0	0	0	0	0	3	12.4	26500	7458	29827	19
2674301	72	Male	Caucasian	26.1798325033952	56	.845833333333333	103.317569786535	1	0	0	1	0	0	0	1	0	0	0	0	0	0	0	0	0	2	10.45
2787372	77	Male	Caucasian	24.6663774821356	51	.642	103.309968847352	0	0	0	0	0	0	0	0	0	1	0	0	1	1	0	0	0	3	11.7
1045332	75	Male	Caucasian	21.827113835272	101	.569361702127659	103.222315645242	0	0	1	0	0	0	0	0	0	0	0	0	0	0	0	0	0	8	20.3125
641672	66	Male	Caucasian	31.9091400757166	54	.94	103.215130023641	1	0	0	1	0	0	0	0	0	0	0	0	0	1	0	0	0	2	24.25	7500	287	3963	5
1079588	54	Female	Caucasian	27.5873260578522	48	.787878787878788	103.089743589744	1	0	1	0	0	0	0	0	0	1	0	0	1	0	0	1	1	5	19.1	5750	8904	24753	4
1709295	65	Female	Caucasian	36.973112958511	54	.925714285714286	103.073559670782	0	0	1	1	0	0	0	0	0	0	0	0	0	1	0	0	0	2	10.67	250	9434	10338	1
1812548	83	Female	Caucasian	22.1278346757323	53	.4925	103.037225042301	1	0	1	1	0	0	0	0	0	0	0	0	1	1	0	0	0	2	7.35	3000	4554	8665	3
3085459	62	Male	Caucasian	28.248778192224	98	1.05	102.968253968254	1	0	1	0	0	0	0	0	1	0	0	0	1	1	0	0	0	2	17.5
385865	66	Male	Caucasian	33.7297642369948	73	1.004375	102.944064163728	1	0	0	0	0	0	1	0	0	0	0	0	1	0	0	1	1	2	15.25
1230818	74	Female	Caucasian	27.1302595112119	44	.6	102.819444444444	0	0	0	0	0	0	0	1	0	0	0	0	0	0	0	0	0	2	7.15	4250	11888	17058	4
1190782	86	Female	Caucasian	33.6048009374125	57	.668333333333333	102.793017456359	1	0	0	1	0	0	0	0	0	0	0	0	0	0	0	0	0	3	19.2
975123	57	Female	Caucasian	25.3565129755606	43	.705454545454546	102.784400057274	1	0	0	1	1	0	0	0	0	0	0	0	1	0	0	0	0	3	22.4666666666667	1500	75	75	1
679155	68	Male	Hispanic	27.681660899654	87	.778571428571429	102.752293577982	1	0	0	1	0	0	0	0	0	1	0	0	0	0	0	0	0	2	15
878698	36	Male	Caucasian	25.2023563241241	31	1.105	102.745098039216	1	1	1	1	0	0	0	0	0	0	0	0	0	0	0	0	0	2	23.5	6750	2022	9477	7
1568300	72	Female	Caucasian	25.9051483503765	64	.63	102.674603174603	0	0	0	1	0	0	0	0	0	0	0	0	0	0	0	0	0	2	22	7000	1583	6938	7
1754286	71	Female	African American	43.046875	42	1.02888888888889	102.643088552916	1	0	1	1	0	0	0	0	0	0	0	0	0	0	0	0	0	2	9.45
1058099	73	Female	Caucasian	31.8265446198188	40	.810625	102.626574145464	1	0	0	1	0	0	0	1	1	0	0	0	1	0	0	0	0	3	11.3
3111397	55	Male	Caucasian	26.9274376417234	42	.874545454545455	102.592977592978	1	0	1	1	0	0	0	0	1	0	0	0	0	0	0	0	0	2	13.05	9150	4839	20560	17
3059965	54	Male	Other/Unknown	20.8116545265349	93	.5825	102.527420123987	1	0	0	1	0	0	0	0	0	0	0	0	1	1	0	0	0	3	16.0666666666667	2600	54	9539	13
441762	82	Male	Caucasian	35.6626024851423	55	.9375	102.50962962963	1	0	0	1	0	0	0	1	0	0	0	0	0	1	0	0	0	3	21.3666666666667
2866064	53	Male	Caucasian	42.4483617174368	49	1.674	102.499004380725	1	0	0	0	0	0	0	0	1	0	0	0	0	0	1	0	0	2	3.4
3134704	51	Female	Caucasian	17.3746535651298	97	.52	102.454594017094	1	0	1	0	1	0	0	0	0	0	0	0	1	1	0	0	1	2	7.15
638875	75	Female	Caucasian	28.9127423822715	83	.588666666666667	102.444318610797	1	0	1	1	0	0	0	0	0	0	0	0	1	1	0	0	0	4	16.05	27500	1419	20276	23
2257627	65	Male	Asian	29.9361545468653	59	.83	102.409638554217	1	0	1	0	0	0	0	0	0	0	0	0	0	0	0	0	0	3	18.9333333333333	4000	5189	8581	4
3141613	61	Male	African American	28.9974744580579	49	.9	102.407407407407	0	0	0	0	1	0	1	1	0	0	0	0	1	0	0	0	0	2	9.6
3187992	48	Male	African American	22.2040816326531	83	.84875	102.372770414008	0	0	0	0	0	0	0	0	0	0	0	0	0	1	0	0	0	2	16.35
3013255	79	Female	Other/Unknown	32.3388842744516	102	.707619047619048	102.367934051144	1	0	0	1	0	0	1	0	0	0	0	0	0	0	0	1	1	4	21.45
962179	55	Male	Caucasian	23.7976374589942	114	.943793103448276	102.320565907522	1	1	1	1	0	0	0	0	0	0	1	0	0	0	1	0	0	2	10.35	9250	555	14059	6
1030550	69	Male	Caucasian	37.2743340487312	45	1.13825	102.314713131757	0	0	0	1	0	0	0	0	1	0	0	0	0	0	0	0	0	2	16.1
1064053	81	Female	Caucasian	37.2021690466562	63	.837	102.30817735298	1	0	0	1	0	0	0	0	1	0	0	0	0	0	1	0	0	3	17.9	3000	18919	23570	3
1140482	65	Female	Caucasian	28.3203125	44	.738181818181818	102.306547619048	1	0	0	0	0	0	1	0	0	0	0	0	1	0	0	1	1	3	16.9
3145439	67	Male	Caucasian	39.2271931889151	49	1.125	102.29012345679	1	0	0	0	0	0	0	1	0	0	0	0	1	0	0	0	0	2	16.15
3013348	59	Female	Caucasian	26.1574487646017	46	.784193548387097	102.286610448375	1	0	1	1	1	0	1	0	0	0	0	0	0	0	0	0	0	8	17.425
2812236	62	Male	Caucasian	27.777700873844	46	.956666666666667	102.256097560976	0	0	0	0	0	0	1	0	0	0	0	0	1	0	0	0	0	2	16.4
2840129	59	Female	Caucasian	36.8105672672177	59	1.13818181818182	102.202476038339	0	0	0	0	0	0	1	0	0	1	0	0	0	1	0	0	0	3	15.6333333333333
1690157	70	Male	Caucasian	26.8135904499541	61	.6945	102.191824654028	0	0	1	1	0	0	0	0	0	0	0	0	0	0	0	1	1	2	12.1
1315664	62	Male	Caucasian	19.7818696817365	43	.6255	102.184918731681	1	0	0	1	0	0	0	0	0	0	0	0	0	1	0	0	1	4	19.725	7125	9156	29676	12
2423358	56	Female	Caucasian	18.169480783406	50	.481818181818182	102.182389937107	1	0	0	1	0	0	0	1	0	0	0	0	0	0	0	0	0	2	18.8	750	5180	5767	1
1119453	63	Male	Caucasian	26.1473374781477	38	.89	102.137952559301	0	0	1	0	0	0	0	0	0	0	0	0	0	0	0	0	0	2	18.15	2000	90	260	1
434340	59	Female	Caucasian	21.1267313908708	49	.674444444444445	102.084019769357	1	0	0	1	0	0	0	0	0	0	0	0	0	0	0	0	0	2	19.85
2780393	84	Male	Hispanic	29.5344939273434	56	.753333333333333	102.005899705015	0	0	1	0	0	0	0	0	0	0	0	0	1	1	0	0	0	8	17.3875
2886822	66	Male	Caucasian	27.9007471678588	38	.914	101.990639435935	0	0	0	0	0	0	0	0	0	0	0	0	1	1	0	0	0	2	13.3
970001	56	Male	Caucasian	26.765504753282	59	1.08333333333333	101.876923076923	1	0	1	1	0	0	1	0	0	0	0	0	0	0	0	0	0	3	27.5	12000	10939	20809	8
3135177	66	Female	Caucasian	39.9196601702701	78	.998	101.850924070363	1	0	0	0	0	0	0	0	0	0	0	0	1	0	0	1	1	2	18.5
695590	69	Female	Other/Unknown	30.89072543618	63	.815	101.756987048398	1	0	1	1	0	0	0	0	0	0	0	0	0	0	0	0	0	2	15.95	9750	3303	15456	7
1082868	51	Male	Caucasian	40.5817174515235	123	1.77966101694915	101.755489417989	1	1	1	1	0	0	0	0	0	0	0	0	0	0	0	0	0	2	25.75	6000	19331	21532	3
2783710	77	Female	Other/Unknown	29.750566893424	53	.635	101.692913385827	1	0	1	1	0	0	1	1	1	0	0	0	0	0	0	0	0	4	15.725
2158820	78	Male	Caucasian	23.169473307758	84	.603	101.676801179289	1	0	1	1	0	0	0	0	0	0	0	0	0	0	0	0	0	3	16.8666666666667	3000	3060	5693	3
1851054	72	Male	African American	34.9956255468067	113	1.18	101.647834274953	1	0	0	0	0	0	0	0	0	0	0	0	0	0	0	0	0	2	26.7	8000	223	3462	4
1673784	68	Female	Caucasian	40.7329054465918	76	1.11777777777778	101.630218687873	1	0	0	1	0	0	0	0	0	0	0	0	0	0	0	0	0	2	22.95
3009574	69	Female	Caucasian	27.761674739793	55	.8035	101.617921593031	1	0	0	0	1	0	0	0	0	0	0	0	0	0	0	0	0	10	20.79
1114018	68	Female	Caucasian	31.875	43	.803030303030303	101.615094339623	1	0	0	0	0	0	0	0	0	0	0	0	0	0	0	0	0	3	15.2333333333333	10000	4467	26295	8
295678	56	Female	Caucasian	20.5593348450491	112	.585714285714286	101.585365853659	1	0	0	0	0	0	0	0	0	0	0	0	1	1	1	0	0	2	14.25	3750	4930	9179	5
1095555	64	Male	Caucasian	39.84375	34	1.06	101.572327044025	1	0	0	0	0	0	0	0	0	0	0	0	0	1	0	0	0	2	16.35
1313593	50	Male	Caucasian	36.3785230587867	85	1.33636363636364	101.488095238095	1	0	0	0	0	0	0	0	0	1	0	0	0	1	1	1	1	2	19.1	8750	1025	10456	6
1071555	68	Male	Caucasian	37.3266052654554	125	1.16464285714286	101.31861392211	1	0	0	1	0	0	0	0	0	0	0	0	0	0	0	0	0	4	18.05
976754	82	Male	African American	20.3197046670082	64	.54	101.291152263374	1	0	0	1	0	0	0	0	0	0	0	0	1	0	0	0	1	4	15.725	18000	3131	12740	12
3041807	61	Male	Caucasian	22.6472675167573	31	.57	101.252436647173	0	0	0	1	0	0	0	0	0	0	0	0	0	0	0	0	0	12	16.8916666666667
2171134	66	Male	Caucasian	20.7815233616082	53	.611290322580645	101.215772500733	0	0	1	1	0	0	0	0	0	0	0	0	0	0	0	0	0	2	12.15	6750	1121	6922	9
1156371	66	Male	Caucasian	31.8711126220379	67	1.082	101.162969808996	1	0	0	1	0	0	0	0	0	0	0	0	0	0	0	0	0	2	16.2
1216077	56	Female	Other/Unknown	26.578125	100	.785185185185185	101.097169811321	1	0	0	0	0	0	0	0	1	0	0	0	0	0	0	0	1	4	17.225	8750	80	23679	8
3333483	72	Female	Caucasian	20.1601489089355	58	.546666666666667	100.894308943089	1	0	0	0	0	0	0	0	0	0	0	0	0	0	0	0	0	5	16.28
1981168	68	Female	Caucasian	40.334983282164	68	1.12375	100.823136818687	1	0	1	1	0	0	1	0	0	0	0	0	0	0	0	0	0	3	15.8
513589	55	Female	Caucasian	14.0234375	109	.420588235294118	100.76825951826	1	0	1	0	0	0	1	0	0	0	0	0	1	0	1	0	0	2	10.15
2720319	60	Male	Caucasian	24.9467954557211	40	.75	100.740740740741	1	0	0	0	0	0	0	0	0	0	0	0	1	0	0	0	0	2	12.75
1659333	26	Female	Caucasian	18.7837234776259	62	.727894736842105	100.712822366835	0	0	1	0	0	0	0	0	0	0	0	0	1	1	0	0	0	3	15.0666666666667	1250	20306	21025	1
2394714	58	Female	African American	35.9348996856509	44	1.12529411764706	100.702067723761	0	0	0	1	0	0	0	0	0	1	0	0	0	0	0	0	0	4	17.525	1000	12933	13066	1
2619813	65	Male	Caucasian	58.3408782254414	55	2.13333333333333	100.68359375	1	0	0	0	0	0	0	0	0	0	0	0	0	1	1	0	1	3	24
2364218	36	Male	Caucasian	26.3910714221794	100	1.16363636363636	100.671006944444	1	0	1	1	0	0	0	0	0	0	0	0	0	0	0	0	0	2	14.2	9000	2456	6853	9
1087882	49	Female	Caucasian	17.3372961438805	31	.571428571428571	100.637152777778	0	0	0	0	0	0	0	0	0	0	0	0	0	0	0	0	0	2	11.65
1576456	60	Male	Caucasian	23.0711801277774	60	.828333333333333	100.603621730382	1	0	0	0	0	0	0	0	0	0	0	0	0	0	0	0	0	2	13.5	6000	191	3876	6
141650	71	Male	Caucasian	38.4970157695417	71	1.1596	100.577066804645	0	0	0	1	0	0	0	0	0	0	0	0	0	0	0	0	0	4	17.125	32000	2520	31907	25
2683454	41	Male	Asian	28.9180766113275	49	1.14545454545455	100.557242063492	0	0	1	0	0	0	0	0	0	0	0	0	1	1	0	0	0	2	13.05
257142	52	Male	Caucasian	37.1273698965187	181	1.51	100.529801324503	1	0	1	1	0	0	0	0	0	1	0	0	0	1	0	0	0	2	12.8	5500	76	6762	3
3143298	85	Female	Caucasian	34.4362939267938	60	.733333333333333	100.520833333333	0	0	0	0	0	0	0	0	0	0	0	0	0	1	0	0	0	4	16.125
2015306	50	Male	African American	22.7872631895486	43	.848125	100.515843773029	1	0	0	0	0	0	0	0	0	0	0	0	0	0	0	0	0	2	6
2838510	70	Male	Asian	25.4172283420251	47	.65	100.512820512821	1	0	0	1	0	0	0	0	1	0	0	0	0	0	1	0	0	5	12.16
1650783	57	Male	Caucasian	37.0755494998028	41	1.18611111111111	100.494145199063	1	0	0	0	0	0	0	0	0	0	0	0	1	0	0	0	0	3	25.4333333333333
2178968	72	Male	Caucasian	21.493219771012	80	.676363636363637	100.397998805257	0	0	1	0	0	0	1	0	0	0	0	0	1	0	0	0	0	4	9.725	1000	102	1621	1
1799181	61	Female	Caucasian	22.0721002956237	59	.678	100.335955424451	1	0	0	0	0	0	0	0	0	0	0	0	0	1	0	0	0	2	18.1	3000	117	2791	3
3200004	54	Male	Caucasian	20.7214399767746	38	.68	100.298202614379	1	0	1	0	0	0	0	0	0	0	0	0	0	0	0	0	0	2	27.2
3004923	36	Male	Caucasian	20.8426647555914	46	1.00528301886792	100.292375709042	0	0	1	1	0	0	0	1	0	0	0	0	0	1	1	0	0	2	18.45
3247047	45	Male	Caucasian	27.9633212327649	56	1.16333333333333	100.262655205349	1	0	0	1	0	0	0	0	0	0	0	0	0	0	0	0	0	4	17.275
1783746	26	Male	Caucasian	21.8193497484665	130	1.185	100.210970464135	1	0	1	1	0	0	0	0	0	0	0	0	0	0	0	0	0	2	7.55
2729700	38	Female	African American	22.6579848695849	35	.851666666666667	100.13698630137	1	0	0	0	0	0	0	0	0	1	0	0	0	0	0	0	0	2	12.3
723000	62	Female	Caucasian	25.5897201009752	71	.664285714285714	100.132616487455	1	0	1	0	0	0	0	0	0	1	0	0	0	1	0	0	0	5	14.72	14750	26	15376	14
1141372	81	Male	Caucasian	63.3682879455004	72	1.45888888888889	99.980959634425	1	0	0	0	0	0	0	1	0	0	0	0	1	0	0	0	0	3	21.4666666666667
1056723	47	Male	African American	34.6163400484449	57	1.49642857142857	99.9546539379475	0	0	1	1	0	0	0	1	1	0	0	0	0	0	1	0	0	3	25.7333333333333	6000	9047	12032	4
1585804	75	Male	Caucasian	40.8916123954697	91	1.16764705882353	99.946368597817	1	0	0	1	0	0	0	0	0	0	0	0	0	0	1	0	0	2	16.5	3500	1444	5359	2
3049598	28	Male	Caucasian	18.7304890738814	69	.701666666666667	99.7624703087886	0	0	1	1	0	0	0	0	0	0	0	0	0	1	1	0	0	2	12.45	12400	2169	47468	62
1182764	55	Male	Caucasian	37.6190809879803	50	1.32777777777778	99.7594142259414	0	0	0	1	0	0	0	0	0	0	0	0	1	1	0	0	0	3	30.2
3110840	27	Female	Caucasian	46.2578759211876	62	2.10826086956522	99.753099149882	1	0	0	1	0	0	0	0	0	0	0	0	1	1	0	0	0	6	22.8833333333333	6500	87	7517	4
2699623	50	Male	Caucasian	20.390625	83	.654285714285714	99.7270742358079	1	0	1	0	0	0	0	0	1	0	0	0	1	1	0	0	0	7	16.2857142857143
2825331	67	Male	Caucasian	34.2953749547156	45	1.15555555555556	99.6730769230769	0	0	0	0	0	0	0	0	0	0	0	0	1	0	0	0	0	4	16.525
212591	80	Male	Caucasian	30.0751476347757	42	.75	99.6666666666667	0	0	0	1	0	0	0	0	0	0	0	0	0	0	0	0	0	3	11	29000	660	22978	27
1588184	64	Female	Caucasian	45.80078125	92	1.24227272727273	99.6269870309387	1	1	0	1	0	0	0	0	0	0	0	0	0	0	0	0	0	6	14.8333333333333	14000	171	28467	10
1832579	47	Male	Other/Unknown	28.35863659893	74	1.00266666666667	99.5802859042553	1	0	0	1	0	0	0	0	1	1	0	0	0	0	1	0	0	2	9.3
2329788	65	Male	Caucasian	20.1946697118618	37	.612	99.5710784313725	0	0	1	1	0	0	0	0	0	0	0	0	0	0	0	0	0	4	14	19250	11680	33152	14
2938987	69	Male	Other/Unknown	36.4842009181455	75	1.346	99.5635215453195	0	0	0	0	0	0	0	0	0	0	0	0	0	0	0	0	1	2	21.05
1691393	65	Female	Caucasian	24.8553841486971	81	.655714285714286	99.4462599854757	1	0	0	1	0	0	0	0	0	0	0	0	0	0	0	0	0	3	10.3566666666667	750	330	3688	3
1061209	61	Male	African American	26.5779995071996	51	.953333333333333	99.4405594405594	0	0	0	1	0	0	0	0	0	1	0	0	0	0	0	0	0	4	18.075
966795	74	Female	Caucasian	30.7685188768826	82	.637	99.4374672946102	0	0	0	1	0	0	0	0	0	0	0	0	0	1	0	0	0	3	7.3
2722945	64	Male	Caucasian	28.0885276342696	76	.838181818181818	99.3618944323934	0	0	1	1	0	0	0	1	1	0	0	0	0	0	0	0	0	2	12.3
3064789	75	Female	Caucasian	38.8430279057148	40	.847	99.337531155713	1	0	0	1	0	0	0	0	1	0	0	0	0	1	0	0	0	3	16.2666666666667	5000	628	8231	10
2320608	71	Female	Caucasian	17.8147537932944	47	.454444444444444	99.3245721271394	1	0	0	0	0	0	1	0	0	0	0	0	1	0	0	0	0	2	9.7	2000	3349	10321	2
2328967	44	Male	Caucasian	23.1478329543443	29	.821666666666667	99.3103448275862	0	0	0	0	0	0	0	0	0	0	0	0	1	0	0	0	0	2	18.25	8250	633	6146	6
3015007	61	Female	Caucasian	36.8858131487889	72	1.17952380952381	99.1619566680124	1	1	0	1	0	0	0	1	0	0	0	0	1	1	1	0	0	5	18.06
3047047	62	Female	Caucasian	24.5641116193232	35	.754	99.1379310344828	1	0	0	0	0	0	1	0	1	0	0	0	1	1	0	0	0	3	13.3	2050	82	6682	9
2193229	68	Male	Caucasian	32.5413950951657	82	1.00875	99.1325898389096	1	0	1	0	0	0	0	0	0	0	0	0	0	0	0	1	1	2	19.9
375078	45	Male	African American	24.2681244571604	63	.936	99.099299620133	0	0	0	1	0	0	0	0	0	0	0	0	0	1	0	0	0	5	21.12
1743333	48	Female	African American	35.8540990384178	28	.935	99.0790255496138	1	0	0	0	0	0	0	0	0	0	0	0	1	1	0	0	0	2	23.2	14000	757	11503	14
983865	67	Male	African American	32.8202806699864	75	1.18769230769231	99.0248992515832	0	0	1	1	0	0	0	0	1	0	0	0	0	0	0	0	0	4	18.025
2882922	77	Male	Caucasian	24.6435156204684	47	.65	98.9423076923077	1	0	0	0	0	0	0	0	0	0	0	0	1	1	0	0	0	2	15.6
865874	59	Male	Other/Unknown	31.1418685121107	115	1.02333333333333	98.9413680781759	1	0	1	0	0	0	0	0	0	0	0	0	0	1	0	1	1	2	6.3	4750	1135	9254	6
3112976	57	Male	Caucasian	25.9373299811688	33	.823846153846154	98.9279230210603	0	0	0	0	0	0	0	0	0	0	0	0	1	1	0	0	0	6	17.1166666666667	4425	59	15204	28
1009730	64	Male	Caucasian	19.1326530612245	80	.57625	98.9154013015184	0	0	0	0	0	0	0	0	0	0	0	0	0	0	0	0	0	2	11.25
2852863	61	Male	Caucasian	26.6217025886421	131	.880789473684211	98.9106330710752	0	0	1	0	0	0	1	0	0	0	0	0	1	1	0	0	1	3	24.5333333333333
977131	74	Male	Caucasian	21.2531711337086	147	.641304347826087	98.7557627118644	1	0	1	1	0	0	0	0	0	0	0	0	0	0	0	0	1	2	14.2	3875	112	27635	20
1069195	67	Male	Caucasian	32.0280669986419	38	1.1625	98.7287933094385	1	0	1	1	0	0	0	0	0	0	0	0	0	0	0	0	0	2	15.7
2436585	67	Male	Caucasian	30.8230966507106	59	1.03133333333333	98.5051712992889	1	0	0	1	0	0	0	0	0	1	0	0	0	0	0	0	0	3	8.13333333333333
3163260	73	Male	African American	17.0880776482248	71	.454	98.3847283406755	0	0	0	0	0	0	0	0	0	1	0	0	0	0	0	0	0	3	7.1	7000	12656	18293	7
3041206	58	Male	Caucasian	37.5285960821279	70	1.53464285714286	98.3308768391384	1	0	0	1	0	0	0	0	0	0	0	0	1	0	0	0	0	8	20.875	14875	135	23464	17
2313400	55	Male	Caucasian	29.4462448960993	16	1.025	98.2452574525745	1	0	0	1	0	0	0	0	0	0	0	0	1	0	0	0	0	2	20.1	7000	57	4928	7
3009978	75	Male	Caucasian	25.8122965225522	49	.75	98.2222222222222	1	0	1	1	0	0	0	1	0	0	0	0	0	0	0	0	0	4	12.3
1065902	58	Male	African American	19.6161779109682	94	.673692307692308	98.2190885793306	1	0	1	1	0	0	0	0	0	0	0	0	0	1	0	0	0	2	19.8	23500	26028	63101	29
345297	53	Male	Caucasian	27.678626785825	60	1.07733333333333	98.1396967821782	1	0	0	0	0	0	0	0	1	0	1	0	0	1	0	0	0	4	10.7
2893405	64	Male	Caucasian	23.0994182670432	60	.854	98.1394743689826	0	0	0	1	0	0	0	0	0	0	0	0	1	1	1	0	0	2	14.05
2733568	79	Male	Caucasian	27.1161330379485	51	.783333333333333	98.1083333333333	0	0	0	1	0	0	0	0	0	0	0	0	1	1	0	0	0	2	11.2
1465290	54	Male	African American	28.7654320987654	51	1.135625	98.0272732831896	0	0	0	1	1	0	0	0	0	0	0	0	0	0	0	0	0	2	16.6	16500	5144	17999	11
973553	62	Female	Caucasian	26.4504182321542	35	.74875	97.9955481357819	0	0	0	1	0	0	0	0	0	0	0	0	1	0	0	0	0	2	12.2
658939	54	Female	Caucasian	24.0882231171666	79	.780769230769231	97.9091406677614	1	0	0	0	0	0	0	0	0	0	0	0	0	1	0	0	0	2	16.05	9250	840	11929	10
3146973	55	Male	Caucasian	18.7652467629949	54	.695	97.841726618705	0	0	0	0	0	0	0	0	0	0	0	0	1	0	0	0	0	2	21.95
2735427	60	Female	Caucasian	37.8372199359854	68	1.12777777777778	97.8325123152709	0	0	0	0	0	0	0	0	1	0	0	0	0	1	0	0	0	2	11.35
1636150	38	Male	African American	67.7834512825107	68	3.2875	97.8200253485425	1	0	1	1	0	0	1	1	0	0	0	0	0	0	1	1	1	2	21.55	4000	1645	8184	2
1761723	73	Male	Caucasian	18.0130537775868	73	.467272727272727	97.7807501080847	1	0	1	0	0	0	0	0	0	0	0	0	1	1	0	1	1	3	13.7333333333333	5000	14614	18858	5
1069746	22	Female	African American	20.580596716749	29	.801538461538462	97.735657922798	0	0	1	1	0	0	0	0	0	0	0	0	0	1	0	0	0	7	26.8285714285714	3750	4428	6099	3
2420980	66	Male	Caucasian	32.2635451613992	97	1.16695652173913	97.6733523762212	1	0	0	1	0	0	0	0	0	1	0	0	0	0	0	0	0	3	18.8666666666667	4750	15505	18550	3
2238765	37	Male	Caucasian	24.5124342311959	24	1.201	97.6732352669072	0	0	0	0	0	0	0	0	0	0	0	0	0	0	0	0	0	9	18.4111111111111	5000	5071	7577	5
949789	86	Female	Caucasian	24.9562130177515	82	.506363636363636	97.6077199281867	1	0	1	1	0	0	0	0	0	0	0	0	0	0	0	0	0	3	19.7	34250	493	21973	24
3138334	53	Male	Caucasian	29.6126695366008	52	1.12666666666667	97.5961538461539	1	0	0	0	0	0	0	0	1	0	0	0	0	0	1	0	0	2	10.85
2856794	36	Male	Caucasian	24.992482207892	55	1.1075	97.557060446451	0	0	1	0	0	0	0	0	0	0	0	0	0	1	0	0	0	2	9.85
2048578	60	Female	Caucasian	41.2042490751648	58	1.09	97.5535168195719	1	0	0	1	0	0	0	0	0	0	0	0	0	0	0	0	0	2	11.15	500	1676	1763	1
200913	57	Male	Caucasian	20.9486315560219	31	.805	97.5207039337474	0	0	0	1	0	0	1	0	0	0	0	0	0	0	0	0	0	2	15.75	13500	1148	8405	8
1625701	46	Female	Caucasian	14.8641953065177	66	.441818181818182	97.5137174211248	1	0	0	0	0	0	0	0	0	0	0	0	0	0	0	0	0	3	16.0666666666667
1037526	73	Female	Caucasian	26.3140333422311	58	.662857142857143	97.4275622605364	1	0	1	1	1	0	0	0	0	0	0	0	0	1	0	0	0	4	18.875
2591501	61	Male	Caucasian	32.209624590577	54	.9	97.408950617284	0	0	0	0	0	0	0	0	0	0	0	0	0	1	1	0	0	2	6.5
1176336	58	Female	Caucasian	29.6484375	52	.888125	97.3305184142622	0	0	0	1	1	0	0	0	0	0	0	0	0	1	0	0	0	2	24.7
1245029	79	Female	Caucasian	28.3021286048724	77	.692307692307692	97.2893518518518	0	0	0	1	0	0	0	0	0	0	0	0	0	1	0	0	0	8	18.8375	11250	213	19959	13
1043948	53	Male	Other/Unknown	27.3034383821556	46	.732941176470588	97.267924023542	0	0	0	0	0	0	0	0	0	0	0	0	0	0	0	1	1	4	17.75
3333116	65	Male	African American	46.1731218290585	74	1.60777777777778	97.2486178299931	1	0	0	0	0	0	0	1	0	0	0	0	1	0	1	0	0	3	13.8
2811994	68	Male	Caucasian	35.4375792586354	39	1.12	97.2321428571428	0	0	0	0	0	0	0	0	0	0	0	0	1	1	0	0	0	4	13.425
1100391	66	Male	Caucasian	22.9280939699113	46	.810909090909091	97.2125685102143	0	0	0	0	0	0	0	0	0	0	0	0	0	1	0	0	0	3	13.3
3004966	64	Female	Caucasian	39.1764444542617	84	1.02083333333333	97.1972789115646	1	0	1	0	0	0	0	0	1	0	0	0	0	1	1	0	0	3	10.1333333333333
522040	74	Male	Hispanic	26.8245434450053	82	.8	97.1666666666667	1	0	0	1	1	0	0	0	1	0	0	0	1	0	0	0	0	3	16.8
2296012	60	Male	Caucasian	18.9796297959943	85	.686111111111111	97.165991902834	1	0	1	1	0	0	0	0	0	1	0	0	0	0	0	0	0	2	6.6	4250	333	4291	4
2353163	69	Male	Caucasian	28.6987570136111	59	1.085	97.1569380440348	0	0	0	1	0	0	0	0	0	0	0	0	0	0	0	0	0	3	21
594691	80	Male	Caucasian	24.7530864197531	83	.688181818181818	97.1158080140907	1	0	1	0	0	0	0	0	0	0	0	0	0	0	0	0	0	3	17.1	26250	104	15344	21
968099	55	Male	Caucasian	18.826956915965	35	.745555555555555	96.9551043219076	1	0	1	0	0	0	0	0	0	0	0	0	1	0	0	0	0	2	11.15
2296563	63	Male	Caucasian	29.4845034134513	56	1.18133333333333	96.8655944319037	0	0	1	1	0	0	0	0	0	0	0	0	0	0	0	0	0	3	20	19500	4871	16902	11
595811	59	Male	Caucasian	35.437192944777	64	1.53529411764706	96.7241379310345	0	0	0	1	0	0	0	0	0	0	0	0	0	1	0	0	0	6	18.6833333333333	21750	2998	22457	19
3179590	65	Female	African American	38.2977285018929	48	1.22066666666667	96.6855543418897	1	0	1	1	0	0	0	0	0	0	0	0	0	0	0	0	0	2	19.8
2595906	64	Male	Caucasian	47.9235652348856	66	1.65454545454545	96.6529304029304	1	0	0	0	0	0	1	0	0	0	0	0	0	0	0	0	0	2	19.5
2353756	67	Female	Caucasian	31.0119495256929	83	1	96.6236111111111	1	0	0	1	0	0	0	0	0	0	0	0	1	0	0	0	0	2	14.2	10000	532	8318	10
1122001	61	Male	Caucasian	25.8378677055616	99	.902173913043478	96.5661311914324	1	0	1	0	1	0	0	0	0	0	0	0	0	0	0	1	1	4	19.625	7500	17169	19775	5
213638	52	Male	Caucasian	26.4533862401058	46	1.21529411764706	96.5472733139723	0	0	0	1	0	0	0	0	0	0	0	0	0	0	0	0	0	5	20.72	24500	61	21638	28
3176256	78	Male	African American	21.9038000252493	82	.62	96.3888888888889	0	0	0	0	0	0	0	0	0	0	0	0	0	0	0	0	0	2	24.25
3174733	45	Male	African American	28.0276816608997	97	1.10933333333333	96.3416466346154	1	0	0	1	0	0	0	0	0	0	0	0	0	0	0	0	0	3	15.7333333333333
1792561	37	Male	African American	22.4593840077549	57	1.14636363636364	96.3384439157635	0	0	0	0	0	0	0	0	0	0	0	0	1	1	1	0	0	3	12.5	3000	12518	14220	3
1035325	67	Female	Caucasian	27.96875	64	.753636363636364	96.3255595764642	0	0	0	0	0	0	0	0	0	0	0	0	0	0	0	0	0	2	19.05
381513	56	Male	Caucasian	29.0072008715446	35	1.11083333333333	96.3090772693173	1	0	0	1	0	0	0	0	0	0	0	0	0	0	0	0	0	3	20.3333333333333
1569161	54	Male	Caucasian	36.481584532471	29	1.31066666666667	96.3089182773822	0	0	1	1	0	0	0	1	0	0	0	0	0	0	1	0	0	3	23	12250	115	14364	11
3018775	78	Male	Caucasian	33.748953355244	97	.848	96.2657232704403	1	0	0	1	0	0	0	0	0	0	0	0	1	0	0	0	0	3	12.9666666666667
1752986	26	Male	Caucasian	30.8463052664366	81	1.514	96.2131219726993	0	0	1	1	0	0	0	0	0	0	0	0	0	1	0	0	0	2	19.6
2697005	37	Male	Caucasian	27.4120758414715	54	1.36470588235294	96.1247006704981	0	0	0	0	0	0	0	0	0	0	0	0	1	0	1	0	0	4	14.425
2855910	57	Male	Caucasian	32.4150339477576	70	1.12631578947368	96.1061137071651	1	0	0	0	0	0	0	0	1	0	0	0	0	1	1	0	0	2	8.5
2336728	66	Male	Caucasian	19.6099473849567	50	.702222222222222	96.0126582278481	0	0	0	1	0	0	1	0	0	0	0	0	1	0	0	0	0	2	8.8	13750	2041	12133	14
2318333	28	Male	Caucasian	22.8327297419647	79	1.3075	96.0101975780752	1	0	0	0	0	0	0	0	0	0	0	0	0	0	0	0	0	3	13.7333333333333	7000	5364	10489	7
2340214	78	Male	Caucasian	35.3391366856785	52	.946666666666667	95.8744131455399	1	0	0	0	0	0	0	0	0	0	0	0	1	0	0	0	0	2	10.7
3072141	58	Male	Caucasian	44.048544533907	60	1.516	95.8589856347112	0	0	0	0	0	0	0	0	0	0	0	0	0	1	0	0	0	2	21.8	1000	59	59	1
1583962	64	Male	Caucasian	35.1729598259294	77	1.088	95.8537581699346	1	0	0	1	1	0	0	0	0	0	0	0	0	1	0	0	0	2	22	7500	128	5427	5
969456	70	Male	Caucasian	49.1888738879519	81	1.57846153846154	95.7771550790557	0	0	0	1	0	0	0	0	0	0	0	0	0	1	0	0	0	2	15.25	10500	1456	12653	7
1114358	58	Male	Caucasian	24.1632653061224	38	.88	95.770202020202	0	0	0	0	0	0	0	0	0	0	0	0	0	0	0	0	0	3	16.8333333333333
1105230	64	Female	Caucasian	25.9611992945326	64	.71	95.7433489827856	1	0	0	1	0	0	0	0	0	1	0	0	0	0	0	0	0	2	24.4
2881486	75	Female	Caucasian	22.5895316804408	118	.58	95.7255747126437	1	0	0	0	1	1	0	0	0	0	0	0	0	1	0	0	0	4	10.025
2816650	60	Female	African American	28.2635041551247	40	.758571428571429	95.6476250261561	1	0	0	0	0	0	1	0	1	0	0	0	1	1	0	0	0	2	17.9
3196075	38	Male	African American	25.469387755102	42	1.15666666666667	95.5331412103746	1	0	0	1	0	0	0	0	0	0	0	0	0	0	0	0	0	2	18.8
2519689	59	Male	Caucasian	23.273973065031	58	.9425	95.4907161803714	0	0	0	0	0	0	0	0	1	0	0	0	1	0	0	0	0	2	21.35
923296	51	Male	Caucasian	39.1471826569918	85	1.69754385964912	95.4639055394791	1	1	1	1	0	0	0	0	0	0	0	0	0	1	1	0	0	4	23.925	20500	1155	30031	22
2141699	67	Male	Caucasian	36.5593988594544	53	1.3	95.383547008547	0	0	0	0	0	0	0	0	0	0	0	0	0	0	0	0	0	2	21.55
3182040	60	Male	African American	31.4056133997284	40	1.29333333333333	95.3608247422681	0	0	1	0	0	0	0	0	0	0	0	0	0	1	0	0	0	2	19.35	4000	2659	5621	2
1064530	76	Male	Caucasian	24.4526478062418	86	.7625	95.3588342440801	1	0	1	0	0	0	0	0	0	0	0	0	1	0	0	0	0	5	19.76	2000	8860	11289	2
1100157	71	Male	Caucasian	27.1112968261439	60	.742857142857143	95.3357371794872	1	0	1	0	0	0	0	0	0	0	0	0	0	1	0	0	0	2	15.75	8750	448	12449	7
1569608	69	Male	Caucasian	28.9664057354243	48	.868	95.3278609831029	1	0	0	1	0	0	0	0	0	1	0	0	0	0	0	0	0	2	20	11250	3221	14007	9
2718938	71	Male	Caucasian	23.8877085457476	54	.674615384615385	95.3197453439756	1	0	0	0	0	0	1	1	0	0	0	0	1	1	0	0	0	3	13.8666666666667
2684283	80	Male	Caucasian	27.170631566236	84	.787272727272727	95.2655889145497	1	0	0	0	0	0	0	0	0	0	0	0	1	0	0	0	1	2	15.55
3120660	55	Female	Caucasian	20.6136747714341	30	.675384615384615	95.2646481903316	1	0	0	0	0	0	0	0	0	0	0	1	1	0	0	0	0	2	11.25	2500	1362	9198	10
1701528	83	Male	Caucasian	20.9495982468955	68	.596	95.2390939597315	0	0	0	0	0	0	0	0	0	0	0	0	0	1	0	0	0	2	12.7
969380	75	Female	Caucasian	37.2083648274124	100	.875	95.2301587301587	1	0	0	1	0	0	0	0	0	0	0	0	0	0	0	0	1	2	12.9
2727531	79	Male	Caucasian	34.0948750302022	53	1.13	95.2187807276303	1	0	0	0	0	0	0	1	1	1	0	0	0	0	1	0	0	3	17.6666666666667
3159975	50	Male	Caucasian	22.1112687123333	70	.918	95.1797385620915	0	0	0	0	1	0	0	0	0	0	0	0	0	1	0	0	0	3	13.5666666666667
3165745	43	Male	African American	19.5987654320988	27	.899090909090909	95.15012358162	1	0	0	0	0	0	0	0	0	1	0	0	0	0	0	0	0	2	12.05
3168863	27	Male	Caucasian	48.363973688649	63	1.89285714285714	95.1024109014675	1	0	1	1	0	0	0	0	0	0	0	0	0	0	0	0	0	2	21.2
974935	52	Male	Caucasian	23.4741459898564	41	.87425	95.0656117942363	1	0	0	0	0	0	0	0	0	0	0	0	0	1	0	0	0	4	15.675
1069479	62	Female	African American	27.9892097813967	65	.843333333333333	95.0592885375494	1	0	0	1	0	0	0	0	0	0	0	0	0	0	0	0	0	2	21.65
3150926	77	Male	Caucasian	34.1151264186682	49	.88	95.0568181818182	0	0	0	0	0	0	0	0	0	0	0	0	1	0	0	0	1	2	11.65
1141734	64	Male	Caucasian	23.6612718123395	69	.83125	94.984126984127	1	0	0	0	0	0	0	0	0	0	0	0	1	1	0	0	1	4	19.4
1621758	57	Male	African American	23.3024691358025	48	.917142857142857	94.8976722049152	0	0	0	0	0	0	0	0	0	0	0	0	1	1	0	0	0	3	20.2666666666667
3057816	88	Male	Caucasian	34.7216685665418	65	.813	94.7861145278119	0	0	1	1	0	0	0	0	0	0	0	0	1	0	0	0	0	3	17.4333333333333	2600	120	10308	11
434409	76	Male	Hispanic	25.2761148546659	61	.666666666666667	94.6666666666667	0	0	0	1	0	0	0	0	0	0	0	0	0	0	0	0	0	2	10.35
965452	68	Male	Caucasian	31.6844207088143	71	1.0883125	94.6419341871016	1	0	1	1	0	0	0	0	0	0	0	0	1	0	0	0	0	2	16.5	22250	10576	22591	15
3082742	55	Female	Caucasian	22.6472675167573	43	.657142857142857	94.4957729468599	0	0	1	0	0	0	0	0	0	0	0	0	1	1	0	0	0	2	11.45	1000	300	300	1
1334829	72	Male	Caucasian	31.449819934693	37	.9375	94.4948148148148	1	0	1	1	0	0	0	0	0	0	0	0	0	1	0	0	0	2	16.3	5250	2308	7799	7
1108165	57	Male	Caucasian	41.1564196439843	29	1.59166666666667	94.4432809773124	0	0	0	0	0	0	0	0	0	0	0	0	0	1	1	0	0	2	12.7
1636381	66	Male	Caucasian	31.8772882211842	63	1.09923076923077	94.4347251380142	1	0	1	1	0	0	0	0	0	0	0	0	0	0	0	0	0	2	27.7
516649	58	Female	Hispanic	29.1617307316985	125	.930833333333333	94.3330349149508	1	0	0	0	1	0	0	0	0	0	0	0	0	1	0	0	1	2	21.9
3336821	86	Male	Caucasian	27.5914351163339	92	.734285714285714	94.2752918287938	0	0	1	1	0	0	0	0	0	0	0	0	0	1	0	0	0	2	24.05	500	1428	3115	1
2405050	24	Male	Caucasian	21.09375	40	.923846153846154	94.1715237302248	1	0	1	1	0	0	0	0	0	0	0	0	0	0	0	0	0	2	17.1	8000	15509	21112	8
1573190	40	Male	Caucasian	22.2348491648037	41	.95	94.1666666666667	0	0	1	1	0	0	0	0	0	0	0	0	0	0	0	0	0	2	12	8000	1573	5762	8
3148577	79	Male	Caucasian	26.5460300397145	50	.8	94.1475694444445	0	0	0	0	0	0	0	0	1	0	0	0	1	1	0	0	0	4	22.425
2304136	42	Female	Caucasian	31.1501415462432	35	1.26625	94.05506197214	1	0	0	1	0	0	0	0	0	0	0	0	1	0	0	0	0	4	23.35	4000	4	4686	4
1489125	82	Female	Caucasian	33.2718581805864	65	.757333333333333	94.0287558685446	1	0	1	1	0	0	0	1	0	0	0	0	0	1	0	0	1	4	18.675	19250	228	16341	20
386546	73	Female	Caucasian	30.0741726789311	37	.71421052631579	94.0183411119299	1	0	0	1	1	0	0	0	0	0	0	0	1	0	0	1	1	3	13.3333333333333
2682961	72	Male	Caucasian	35.5677669464413	54	.949375	94.0092165898618	0	0	1	0	0	0	0	0	0	1	0	0	0	1	0	0	0	4	15.95
314348	73	Female	Caucasian	36.0506643116344	107	.856666666666667	93.9607652399481	1	0	0	0	0	0	1	0	0	0	0	0	0	0	0	1	1	2	16.5
963763	71	Female	Caucasian	20.6275665076583	78	.591304347826087	93.9526041666667	1	0	1	1	0	0	0	0	0	0	0	0	1	0	0	0	0	5	16.98
3020740	75	Female	African American	29.8685357226263	92	.806666666666667	93.896349862259	1	0	1	0	0	0	0	0	0	0	0	0	0	1	0	0	0	2	15.05
349061	56	Male	Caucasian	25.1229770804744	79	1.015	93.8735632183908	1	0	0	1	1	0	0	0	0	0	0	0	0	0	0	1	1	2	15.6
3331509	45	Male	Caucasian	28.3745465450115	30	1.262	93.7830163761225	0	0	0	0	0	0	0	0	0	0	0	0	0	1	0	0	0	3	13	3750	754	6631	9
1058201	59	Female	Caucasian	34.0570125584696	70	.95	93.6710526315789	1	0	1	1	0	0	0	0	0	0	0	0	0	0	0	0	0	4	9.7	12750	926	12720	11
733555	65	Female	Caucasian	31.3163891633906	55	1.10166666666667	93.6081694402421	1	0	1	0	0	0	0	0	0	0	0	0	1	1	0	0	0	2	25.95	6250	3838	7753	7
2727740	71	Male	Caucasian	27.9800468785358	57	.958461538461538	93.5874799357945	0	0	1	0	0	0	0	0	0	0	0	0	1	1	0	0	0	2	12.4
2779086	61	Female	Asian	29.7520661157025	49	.95	93.5526315789474	1	0	0	0	0	0	0	0	0	0	0	0	1	1	1	0	0	3	16.3666666666667
1129319	45	Female	Caucasian	25.15625	48	.908333333333333	93.5474006116208	0	0	0	1	0	0	0	1	0	0	0	0	0	0	0	0	0	8	17.275	16500	10798	25531	15
2707433	51	Male	Caucasian	28.9016468909439	75	1.13941176470588	93.5156025927838	0	0	0	0	1	0	0	0	1	0	0	0	0	0	1	0	0	2	13.45
3169728	71	Female	Caucasian	23.203125	62	.609	93.4729064039409	0	0	0	0	1	0	0	0	0	0	0	0	0	0	0	0	0	2	18.55
1093023	65	Female	Caucasian	26.4384562664815	91	.780487804878049	93.291015625	0	0	0	1	1	0	0	0	0	0	0	0	0	0	0	0	0	2	21.15	3250	464	31363	3
3110359	56	Male	Hispanic	32.9707553916218	37	1.09636363636364	93.2172470978441	0	0	0	0	0	0	0	0	0	0	0	0	1	1	0	1	1	5	13.98
967829	57	Female	Other/Unknown	30.5516154276384	44	.792	93.2119809203143	1	0	1	0	0	0	0	0	0	0	0	0	1	1	0	1	1	3	25.6333333333333
769434	78	Male	Caucasian	32.4924630884589	134	1.16533333333333	93.1803012967201	1	0	1	0	0	0	0	0	0	1	0	0	0	1	1	0	0	2	8.9
2797383	75	Male	Caucasian	25.5276020756123	54	.782	93.1638959931799	0	0	1	0	0	0	0	0	0	0	0	0	0	1	0	0	1	3	16.0666666666667
959674	73	Female	Caucasian	22.6740186410582	51	.58	93.1518199233716	1	0	1	1	0	0	0	0	0	0	0	0	0	0	0	0	0	2	8.7	1500	2217	2217	1
323288	69	Female	Caucasian	24.2721902928327	55	.7225	93.0561322568243	1	0	0	0	1	0	0	1	0	0	0	0	0	0	0	0	0	2	21
1587298	51	Male	Caucasian	20.6344986298446	52	.8425	93.0347840422024	1	0	0	1	0	0	0	0	0	0	0	0	0	1	0	0	0	4	23	3000	2786	4767	4
2894786	86	Female	Caucasian	23.2391907023564	61	.457142857142857	93.0234375	0	0	1	0	0	0	0	0	0	0	0	0	1	1	0	1	1	3	8.33333333333333
3120391	49	Male	Caucasian	26.8545120875563	48	.9648	93.0100654136724	0	0	1	0	0	0	0	0	0	0	0	0	0	1	0	0	0	2	15.25	1200	4412	8922	6
3181995	62	Male	African American	30.7716049382716	55	1.16166666666667	92.9770444763271	1	0	0	1	0	0	0	0	0	0	0	0	0	0	1	0	0	2	17
536040	62	Male	Caucasian	27.3458626284478	124	.94375	92.8653421633554	1	0	1	0	0	0	0	0	0	0	0	0	0	0	0	0	0	2	26.9	3000	5129	8212	2
1554574	63	Male	Caucasian	21.7990968526316	51	.684615384615385	92.8205680399501	1	0	0	1	0	0	0	0	0	0	0	0	1	0	0	0	0	2	17	9250	25	6345	8
2377209	39	Male	Caucasian	26.7001213253513	85	1.13454545454545	92.7317040598291	0	0	1	0	0	0	0	0	0	0	0	0	0	0	0	0	0	3	18.3666666666667
1206428	70	Male	Caucasian	27.333406309293	80	.880625	92.6267644507531	1	0	0	1	0	0	0	0	0	0	0	0	0	0	0	0	0	3	13.7666666666667
2769462	47	Female	Caucasian	18.5569815584076	76	.60125	92.5918225918226	1	0	1	0	0	0	0	0	0	0	0	0	1	1	0	0	1	3	17.8
1588864	75	Male	Caucasian	24.6208195290024	74	.738	92.553071364047	0	0	0	0	1	0	0	0	0	0	0	0	1	1	0	0	0	2	16.5	6250	400	3543	5
3075966	68	Female	Caucasian	37.8610797178083	66	1.08181818181818	92.5294117647059	0	0	1	0	0	0	0	0	1	0	0	0	1	1	0	0	0	3	12.2	3000	183	12589	8
2720126	76	Male	Caucasian	23.3765773653996	115	.71	92.5195618153365	1	0	1	0	1	0	0	0	0	0	0	0	1	1	0	1	1	2	16.45
2375564	54	Male	Caucasian	42.0760238580492	31	1.67	92.4800399201597	0	0	0	1	0	0	0	0	0	1	0	0	0	0	0	0	0	2	16.85
1067427	61	Male	Caucasian	28.341579202459	39	.975	92.3917378917379	0	0	0	0	0	0	0	0	1	0	0	0	0	1	0	0	0	2	17.4
3105552	72	Male	Caucasian	26.1918891184721	43	.846666666666667	92.3622047244094	0	0	0	1	0	0	1	0	0	0	0	0	0	0	0	0	0	2	11.65	200	1868	1953	1
3345344	43	Male	Caucasian	20.4031020306939	67	.941428571428571	92.3020991401113	1	0	1	1	0	0	0	0	0	0	0	0	0	1	0	0	0	2	21.75
754258	49	Female	Caucasian	30.297783933518	51	.958947368421053	92.2597267959507	1	0	0	1	0	0	0	0	0	0	0	0	0	0	0	0	0	4	21.5	3000	1741	20112	2
3033796	66	Female	Caucasian	24.2864391054226	74	.737777777777778	92.2213855421687	0	0	1	0	0	0	0	0	0	0	0	0	0	1	0	0	0	2	20
2643404	78	Female	Caucasian	26.6782006920415	40	.72	92.2106481481482	1	0	0	1	0	0	0	0	0	0	0	0	0	0	0	0	0	2	19
177475	68	Male	Caucasian	27.9038233252092	72	.984285714285714	92.1582002902758	0	0	1	1	0	0	0	0	0	0	0	0	0	0	0	0	0	3	20.5	15000	637	8990	11
3129968	76	Female	Caucasian	22.8634400016469	67	.503625	92.1320426904939	0	0	0	0	0	0	0	0	0	0	0	0	0	1	0	0	0	4	18.05
2883755	76	Male	Caucasian	25.2429076286724	88	.77	92.1212121212121	0	0	0	0	0	0	0	0	0	0	0	0	0	0	0	0	0	2	11.15
628546	57	Male	Caucasian	21.4204081632653	49	.820909090909091	92.1200935154423	1	0	1	1	0	0	0	0	0	0	0	0	1	0	0	1	1	4	19.525	23500	955	28303	23
379268	82	Female	Caucasian	24.0177678529553	42	.555416666666667	92.0980245061265	1	0	0	1	0	0	0	0	0	0	0	0	0	0	0	0	0	5	14.28
1189164	62	Male	Caucasian	25.8122965225522	75	.96	92.0833333333333	0	0	0	0	0	0	0	0	0	0	0	0	0	1	0	0	0	3	20.5333333333333
3050145	65	Male	Caucasian	21.2241808587184	76	.8045	91.9308058835716	0	0	1	1	0	0	0	0	1	0	0	0	0	0	0	0	0	2	9.8	2400	1962	5448	5
2780414	47	Male	Caucasian	30.195665357975	29	1.33	91.8734335839599	0	0	0	0	0	0	0	0	0	0	0	0	0	0	0	0	0	7	17.3857142857143
1196447	67	Female	Caucasian	18.9771834573947	67	.625	91.8177777777778	1	0	0	1	0	0	0	1	0	0	0	0	0	0	0	0	0	2	11.05
2692477	56	Female	Caucasian	24.7876885689963	24	.94	91.7570921985816	1	0	0	0	0	0	0	0	0	0	0	0	1	1	0	0	0	2	24.35
1786184	49	Male	Other/Unknown	33.2980599647266	66	1.13833333333333	91.7105905319668	0	0	0	0	0	0	0	0	1	0	0	0	0	1	0	0	0	4	15.1	16250	714	9590	13
3100451	76	Female	Other/Unknown	21.1565419816538	49	.611851851851852	91.6707021791768	1	0	1	1	0	0	0	0	1	0	0	0	1	0	0	0	0	3	17.1666666666667	46975	38	80300	185
3163198	37	Male	Caucasian	29.7443389335281	101	1.58871794871795	91.6654562083064	1	0	0	0	0	0	0	1	0	0	0	0	0	0	0	0	0	2	19.65
2840712	71	Female	Caucasian	33.3979354553693	83	.923333333333333	91.6471119133574	0	0	0	1	0	0	0	0	0	0	0	0	0	0	0	0	1	2	14.85
2771104	74	Female	Hispanic	25.4889398667686	63	.592835820895522	91.537428667338	0	0	1	0	1	0	0	0	0	1	0	0	0	0	0	0	0	8	13.3625
1072111	73	Male	Caucasian	30.8418984184907	52	.991666666666667	91.4915966386555	1	0	1	1	0	0	0	0	0	0	0	0	1	0	0	0	1	6	18.55	19750	2488	17202	14
2775322	76	Female	Caucasian	23.8877085457476	51	.652	91.4792092706203	0	0	0	0	0	0	0	0	0	0	0	0	0	1	0	0	0	2	10.4
3198452	78	Female	African American	19.6193771626298	102	.533809523809524	91.4652096342551	1	0	1	1	0	0	0	0	0	0	0	0	0	0	0	0	0	4	16.75
2506465	40	Female	Caucasian	20.37862581039	41	.683333333333333	91.4634146341463	0	0	0	0	0	0	0	0	0	0	1	0	0	0	0	0	0	2	12.25	750	2580	2585	1
700068	74	Male	Caucasian	21.9612282059957	96	.656666666666667	91.4340101522843	1	0	1	1	0	0	0	0	0	0	0	0	0	1	0	0	0	2	20.55
2894620	83	Female	Caucasian	24.8877027515663	65	.57	91.3888888888889	0	0	1	0	0	0	0	0	0	0	0	0	0	1	0	0	0	2	14.95
1099034	71	Female	Caucasian	23.4249064427749	82	.690476190476191	91.3258620689655	1	0	1	1	0	0	0	0	0	0	0	0	1	1	0	0	0	2	28.2	2500	662	5683	3
2452416	58	Female	Caucasian	16.1249685059209	56	.5	91.1111111111111	0	0	1	1	0	0	0	0	0	0	0	0	1	0	0	0	0	2	13.4	5750	706	4849	5
2884148	59	Male	Caucasian	22.3517169614984	98	.6636	91.0375226039783	1	0	1	0	0	0	0	0	0	0	0	0	1	1	0	0	0	4	14.3
3153227	79	Male	Caucasian	27.6238930063255	61	.835714285714286	91.0365622032289	0	0	0	0	0	0	0	0	0	0	0	0	0	0	0	0	0	2	9
398660	77	Male	Caucasian	28.5327101266447	119	.867142857142857	91.0172981878089	1	0	0	0	0	0	1	0	0	0	0	0	1	1	0	1	1	2	20
2771403	61	Female	Caucasian	45.9561602418745	49	1.375	90.969696969697	1	0	0	0	0	0	0	0	0	0	0	0	1	0	0	0	0	2	19.9
2900353	59	Female	Hispanic	52.1960939166587	71	1.70770114942529	90.9116914585717	1	0	1	0	0	0	0	0	0	1	0	0	0	1	0	0	0	5	18.86
629735	58	Male	Caucasian	32.4867996674769	91	1.28738095238095	90.8541396954565	1	1	1	1	0	0	0	0	0	0	0	0	0	0	1	0	0	3	21.4333333333333	8000	16653	31565	9
1585275	71	Male	Caucasian	30.2369844205545	64	1.06714285714286	90.8364011601963	0	0	0	1	0	0	0	0	0	1	0	0	1	0	0	0	0	2	18.5
3012051	37	Female	Caucasian	26.3249864970974	103	1.09615384615385	90.8327485380117	1	1	1	0	0	0	0	0	0	0	0	0	0	0	0	1	1	4	26.275
811386	62	Male	Caucasian	29.3628808864266	151	1.2645	90.8132331619876	1	1	1	0	0	0	0	0	0	0	0	0	0	0	0	1	1	2	15.2	10750	924	9950	9
2891049	69	Female	Caucasian	30.4761904761905	87	.821052631578947	90.7980769230769	0	0	1	0	1	0	0	0	1	0	0	0	1	1	0	0	0	5	15.04
3116149	76	Male	Caucasian	23.8803854875284	59	.66	90.7744107744108	0	0	0	0	1	0	0	0	0	0	0	0	0	1	0	0	0	4	13.275	1650	99	4872	7
273716	39	Male	Caucasian	38.0828279975846	50	1.91428571428571	90.7199419568823	1	0	0	1	0	0	0	0	0	0	0	0	1	1	0	0	0	2	25.15	5000	97	10132	3
2673403	81	Female	African American	26.628921001817	120	.676	90.672255095332	0	0	0	0	0	0	0	0	0	0	0	0	0	0	0	0	0	2	13.25
2716056	69	Male	Other/Unknown	20.3718629659482	47	.804166666666667	90.6568221070812	0	0	1	0	0	0	0	0	0	0	0	0	0	1	1	0	0	5	17.2
3239336	55	Male	Caucasian	26.6252481714141	63	1.0048	90.5977695948337	0	0	0	1	0	0	0	0	0	0	0	0	0	0	0	0	0	3	16.2333333333333
1175550	75	Female	Caucasian	21.6577154051419	74	.485	90.4639175257732	1	0	0	0	0	0	0	0	0	0	0	0	1	0	0	0	0	3	12.7333333333333
2705229	70	Female	Caucasian	36.6574839302112	69	1.07272727272727	90.4496233521657	0	0	1	0	0	0	1	0	0	0	0	0	0	0	0	0	0	3	18.8
1325889	89	Male	Caucasian	17.5365678865398	96	.398	90.4103852596315	0	0	0	1	0	0	0	0	0	0	0	0	1	0	0	0	0	2	13.6	4500	1194	7106	4
318219	71	Male	Caucasian	23.7245372449929	59	.795	90.4088050314465	1	0	0	1	1	0	0	1	0	0	0	0	0	1	0	0	0	2	17.55
1567301	71	Female	Caucasian	15.0157696765098	77	.435714285714286	90.0236338797814	1	0	1	0	0	0	0	0	0	0	0	0	0	1	0	1	1	2	11	5000	3292	7236	5
580326	76	Male	Other/Unknown	28.7211210705719	102	.898666666666667	90.0098911968348	1	0	1	1	0	0	0	0	0	1	0	0	0	1	0	0	0	2	14.55	7000	96	5516	7
1103258	69	Male	Caucasian	23.0400201994698	58	.8	89.9826388888889	1	0	1	1	0	0	0	0	0	0	0	0	0	0	0	0	0	3	19.3	4500	101	9934	6
570764	76	Male	Caucasian	26.4564483860372	35	.875833333333333	89.9207104345068	1	0	0	1	0	0	0	0	0	0	0	0	0	0	0	0	0	3	15.1	14750	5107	14401	12
265938	61	Female	Native American	21.207100591716	54	.683333333333333	89.9186991869919	0	0	0	0	0	0	0	0	0	0	0	0	0	1	0	0	0	2	16.25	6000	577	6445	8
3116242	51	Male	Caucasian	15.6042569130296	57	.717857142857143	89.8855721393035	0	0	0	0	0	0	0	0	0	0	0	0	1	1	0	0	0	5	16.14	2000	20204	32693	10
1733267	80	Female	African American	21.484375	35	.51	89.8692810457516	1	0	0	0	0	0	0	0	0	0	0	0	0	0	0	0	0	4	12.55	7000	207	8935	7
482452	72	Female	Hispanic	47.576484041857	56	1.16181818181818	89.8256824900017	1	0	1	1	0	0	0	1	0	0	0	0	0	0	0	0	0	3	15.4333333333333
3077732	68	Male	Caucasian	24.6012946919453	51	.841666666666667	89.8217821782178	0	0	0	1	1	0	0	1	0	0	0	0	1	0	0	0	0	2	15.45	1150	101	4943	5
2494615	68	Female	Caucasian	30.546875	57	.871428571428571	89.7377049180328	0	0	0	1	0	0	0	0	0	0	0	0	1	0	0	0	0	3	10.6	8000	1294	7100	8
1132022	59	Male	Caucasian	28.3418553688824	38	1.21621621621622	89.725	1	0	0	0	0	0	0	0	0	0	0	0	0	0	0	0	0	4	18.25	19500	1341	38866	26
2704111	69	Male	Caucasian	48.5829307946377	75	1.59274509803922	89.7114674381386	1	0	1	0	0	0	0	0	0	0	0	0	0	0	0	0	1	4	16.7
1632201	70	Male	Caucasian	18.8828792006639	101	.592857142857143	89.7021419009371	1	0	1	1	0	0	0	0	0	0	0	0	0	0	0	0	0	3	18.0866666666667	500	6096	8285	2
535690	64	Female	Caucasian	21.328125	99	.642857142857143	89.6518518518518	1	0	1	1	0	0	0	0	0	0	0	0	0	0	0	0	0	3	19.4	4750	1587	5560	5
392430	82	Male	Caucasian	23.4362785820214	57	.705	89.5823483057526	1	0	0	0	0	0	0	0	0	0	0	0	0	1	0	0	0	2	25.4
1096273	41	Male	Asian	19.6762546147917	32	.744827586206897	89.5341435185185	1	0	1	0	0	0	0	0	0	0	0	0	1	1	0	0	0	2	10.1	1000	1190	2095	1
272886	76	Male	Native American	24.2497526415171	71	.65625	89.5322751322751	1	0	0	1	0	0	0	0	0	0	0	0	0	0	0	0	0	3	17.8	6250	13529	23265	5
331826	56	Male	African American	20.5612656123271	76	.847058823529412	89.5254629629629	1	0	0	1	0	0	0	0	0	0	0	0	0	0	0	0	0	2	12.75
2754313	80	Male	Caucasian	50.1010101010101	52	1.27	89.501312335958	1	0	1	0	1	0	0	0	0	0	0	0	0	0	1	0	0	2	19.45
813324	75	Female	Caucasian	30.1109905115367	88	.868	89.4457245263697	1	0	1	1	0	0	0	0	0	0	0	0	0	1	0	0	0	3	19.1333333333333	2250	2611	5392	3
736318	73	Female	Caucasian	30.119375573921	82	.854285714285714	89.3208844295801	1	0	1	1	1	0	0	0	0	1	0	0	0	1	0	0	0	2	14.6	3000	538	3705	4
1752917	73	Male	Caucasian	22.6061027221308	54	.662105263157895	89.2460475181063	1	0	1	0	0	0	0	0	0	0	0	0	0	0	0	0	0	3	10.8666666666667	10000	2715	11702	10
2082124	35	Female	Caucasian	23.2896157213406	61	1.12	89.1927083333333	1	0	1	1	0	0	0	0	0	0	0	0	0	0	0	0	0	2	6.95	1000	488	495	1
3156529	72	Male	Caucasian	18.4538206575293	76	.654545454545455	89.1712962962963	1	0	0	0	0	0	1	0	0	0	0	0	0	1	1	0	0	2	13.5
2771856	77	Female	Caucasian	32.2840882368155	52	.864	89.1203703703704	1	0	0	1	0	0	0	0	1	0	0	0	0	1	0	0	0	2	16.75
2047890	68	Female	Caucasian	24.1030067858952	55	.7375	89.0847457627119	0	0	0	1	0	0	0	0	0	0	0	0	0	0	0	0	0	3	9.6	7000	2516	6925	6
433366	65	Female	Hispanic	25.5983875031494	121	.742777777777778	89.0519820493642	1	0	1	0	1	0	0	0	0	0	0	0	0	0	0	0	0	2	7.75
2834634	61	Female	Caucasian	50.15625	98	1.58264705882353	89.0175308183113	0	0	1	0	0	0	0	0	1	1	0	0	1	1	0	0	0	2	11.65
3008445	53	Male	African American	24.3928613812876	57	1.10777777777778	89.0070210631895	0	0	0	0	0	0	0	0	0	0	0	0	0	0	1	0	0	3	12.8666666666667
2888436	72	Female	Caucasian	27.2239925507774	62	.94	88.9184397163121	0	0	0	0	0	0	0	0	1	0	0	0	1	0	0	0	0	8	23.6375
511092	74	Male	Caucasian	28.0654127790489	71	.838421052631579	88.8873195229127	1	0	1	1	0	0	0	1	1	0	0	0	0	0	0	0	0	2	20.65
2688382	78	Male	Caucasian	23.0343631849603	88	.59	88.8841807909605	0	0	0	0	0	0	0	0	0	0	0	0	0	0	0	0	0	2	10.65
3026548	67	Female	Caucasian	19.7059166163617	98	.594444444444444	88.8621495327103	1	0	1	0	0	0	0	0	0	0	0	0	0	1	0	1	1	2	7.3
1721073	69	Male	Caucasian	22.9657264048256	48	.695769230769231	88.7227443031755	1	0	0	0	0	0	0	0	0	0	0	0	0	0	0	0	0	2	4.05	2000	3893	7597	2
2427918	72	Male	Caucasian	25.0625138840631	70	.75	88.6518518518519	1	0	0	1	1	0	0	0	0	0	0	0	0	0	0	0	0	2	16.05	3000	2386	4554	3
3179029	43	Male	Caucasian	45.388037863179	92	2.310625	88.6244101824302	1	1	1	1	0	0	0	0	0	0	0	0	0	0	0	0	1	6	19.6166666666667	8000	13886	19771	4
1073690	61	Male	Caucasian	25.4640108646446	49	1.11428571428571	88.6217948717949	0	0	0	0	0	0	0	0	0	0	0	0	0	0	0	0	0	2	22.75	5000	5762	9612	5
3184469	37	Female	Caucasian	50.7455803016014	154	2.374375	88.5671667982803	1	0	0	0	0	0	0	0	0	0	0	0	0	0	0	0	1	2	11.45
2750332	67	Male	Other/Unknown	26.7788655746336	53	.810869565217391	88.52636282395	1	0	0	0	0	0	0	0	0	0	0	0	0	0	0	0	0	6	12.6833333333333
628831	60	Female	Caucasian	39.0533774585472	78	1.377	88.5177116113935	1	0	1	0	0	0	0	0	0	0	0	0	0	1	0	1	1	3	20.1333333333333	5750	2461	10063	6
3131377	53	Male	African American	19.928611285794	37	.86	88.5174418604651	1	0	0	0	0	0	1	1	1	0	0	0	1	0	0	0	0	3	17.1333333333333
2516737	78	Female	Caucasian	25.3515625	64	.631428571428571	88.5074157868276	1	0	0	1	0	0	1	0	0	0	0	0	1	0	0	0	0	3	12.6	14000	34	14106	15
1174855	71	Male	Caucasian	23.9126582014554	74	.795	88.4800838574424	1	0	0	0	1	0	0	0	0	0	0	0	1	1	0	0	0	2	13.45
2423545	86	Female	Caucasian	23.8462015385569	68	.551428571428571	88.4067357512953	0	0	0	1	0	0	0	1	0	0	0	0	1	0	0	0	0	2	12.65	3000	128	4494	3
495704	84	Female	Hispanic	21.5278208334194	66	.44	88.3838383838384	1	0	1	0	0	0	0	0	0	0	0	0	1	0	0	0	0	3	9.7
2723634	73	Male	Caucasian	31.0119495256929	60	1.0035	88.3726402037314	1	0	0	0	0	0	0	0	0	0	0	0	0	0	0	0	0	2	22.7
1057489	72	Female	Caucasian	32.5321239606954	77	.8625	88.3671497584541	0	0	0	0	0	0	0	0	0	0	0	0	0	0	0	0	0	2	13.15	1000	119	358	1
2897134	73	Male	Caucasian	46.9482919797128	68	1.434	88.2535254920192	0	0	0	0	0	0	0	0	1	0	1	0	0	0	1	0	0	3	14.8
1095526	54	Male	Caucasian	30.6938775510204	50	1.27222222222222	88.2532751091703	1	0	1	1	0	0	0	0	0	0	0	0	0	0	0	1	1	2	21.45
3085613	72	Female	Caucasian	31.6745721119563	70	.813333333333333	88.2513661202186	1	0	0	1	0	0	0	1	0	1	0	0	0	0	0	0	0	3	13.9	9300	3605	54239	38
2499658	63	Female	Caucasian	31.258395850125	99	.88	88.2291666666667	1	0	0	0	0	0	0	0	0	0	0	0	1	0	0	0	0	2	12.2
1582424	65	Male	Caucasian	20.2244471051245	64	.712631578947369	88.1708517971443	1	0	0	1	0	0	0	1	0	0	0	0	0	0	1	0	0	3	10.3333333333333	9250	4474	13180	8
3152588	82	Female	Caucasian	33.6727656294373	47	.758333333333333	88.1684981684982	1	0	0	0	0	0	0	0	0	0	0	0	1	0	0	0	0	2	17.35
1743065	59	Female	African American	22.1859948708326	33	.87	88.0603448275862	0	0	1	0	0	0	0	0	0	0	0	0	1	1	1	0	0	3	9	6000	1699	10672	24
814514	75	Female	Caucasian	23.6328125	71	.621428571428571	87.8911238825032	1	0	1	1	0	0	0	0	0	0	0	0	1	1	0	0	0	3	15.6	36000	211	13069	32
1852491	60	Male	Caucasian	67.253282028067	70	3.00875	87.7810090938466	1	1	0	1	0	0	1	0	1	0	0	0	1	1	0	0	0	2	15.05	2000	2964	7103	2
3184765	64	Male	Caucasian	19.9469763918697	96	.76	87.7777777777778	1	0	0	0	0	0	0	0	0	0	0	0	0	0	0	0	0	2	20.45
625315	75	Male	Caucasian	26.6814036492004	70	.794	87.7763783935068	1	0	1	0	0	0	0	0	0	0	0	0	1	1	0	1	1	3	18.6	34500	857	21380	27
[truncated: 1,604 more rows]
